# Supplementary material for: Detection of pathogens and antimicrobial resistance genes directly from urine samples in patients suspected of urinary tract infection by metagenomics nanopore sequencing: A large‐scale multi‐centre study
Source: Clin Transl Med. 2023 Apr 26;13(4):e824. doi: 10.1002/ctm2.824 (PMC10131482; doi:10.1002/ctm2.824)
Supplement: Supplementary file 2 — Supporting Information [file CTM2-13-e824-s004.xlsx]

## Sheet: Table S1
Table S1. sequencing information of 1045 samples
SampleName	ReadCount	Number_of_reads_afterQC	Human_reads	Microbial_reads	MeanReadLen	MedianReadLen	MeanReadQual	MedianReadQual	Mean_len_of_afterQC_reads	Median_len_of_afterQC_reads	Mean_len_of_microbial_reads	Median_len_of_microbial_reads
1	435	362	288	74	1681.1	1748	9.925	10.11	1782.4	1811	1971.3	2003
2	400369	360914	196241	164513	1806.3	1759	10.17	10.36	1854.9	1791	2043.8	2020
3	41	13	11	2	562.3	376	8.935	8.835	1017.7	858	865	865
4	163431	145572	145170	362	1729.1	1718	10.13	10.32	1784.3	1757	2024.5	2012
5	8318	7487	6465	887	2066.5	2148	10.22	10.43	2147.6	2183	2239	2292
6	269131	185133	183949	1172	1181.9	1086	9.785	9.874	1409.2	1303	1496.7	1384.5
7	119540	113344	86927	26335	2413.3	2411	11.97	12.32	2466.4	2438	2588.1	2566
8	129096	123935	66360	20733	2416.3	2399	12.1	12.41	2455.5	2417	2539.6	2502
9	131788	124932	93989	28007	2159.7	2191	11.97	12.33	2204.1	2209	2246.6	2242
10	182405	173115	2500	169509	1989.8	1960	11.83	12.14	2034.9	1979	2030.4	1978
11	140500	132688	130164	1187	2190.8	2196	11.97	12.33	2243	2221	2539	2486
12	117987	112138	84108	21510	2365.9	2382	12.03	12.4	2413.9	2404	2481.3	2456
13	83559	62026	17144	44750	1082.2	900	9.668	9.783	1211	1019	1085.6	918
15	75626	57013	56955	44	1339.7	1302	9.729	9.844	1477	1488	1925.7	1803
16	202116	178354	158742	19205	1708.5	1671	9.972	10.14	1771.7	1704	1964.4	1887
17	201298	175960	142606	33294	1756.4	1724	9.889	10.05	1817.5	1756	2066.6	1986
18	114045	99914	4137	95394	1957	1887	9.683	9.873	1983.8	1902	1980.5	1902
19	143487	77897	76459	1127	863.2	664	10.04	10.11	1243.6	1084	1343.4	1195
20	224094	146624	43197	83364	1122.3	1028	10.37	10.51	1453.5	1343	1538	1425
21	1750	1088	785	145	776.9	697	9.973	10.06	980.1	854.5	1114.3	996
22	152455	129209	91218	26292	1280.9	864	10.39	10.56	1374.6	921	1535.6	1021
23	352798	327140	18081	308357	1770.8	1700	10.51	10.74	1806.7	1718.5	1797.6	1711
24	216230	150226	150097	65	1040.8	932	10.18	10.31	1259.7	1139	1501.7	1398
25	69019	42666	42510	55	963.4	671	9.655	9.74	1199	962.5	1547.1	1496
26	5484	4711	3658	686	1561.6	1575.5	9.927	10.09	1627.2	1606	1698.7	1669.5
27	86565	63936	5329	58240	1327.8	1259	9.55	9.712	1436.3	1359	1438.5	1363
28	76917	63100	63057	32	1139.5	1058	9.808	9.934	1211.8	1117	1653.7	1551.5
29	665959	604401	8797	595077	1734.3	1668	10.06	10.24	1772.8	1687	1772.4	1687
30	17878	16090	4062	11308	1660	1669	10.04	10.21	1700.2	1689	1733.1	1720
31	328258	220004	216648	2622	1026.8	920	10.16	10.28	1287.1	1163	1370.6	1247
32	22541	19105	19065	33	1219.7	1156	10.29	10.47	1298.4	1220	1458.4	1397
33	212549	147188	136301	8972	1191.6	1022	10.23	10.36	1464	1419	1643.1	1585
34	4914	4309	3951	334	1374.7	1378	10.45	10.64	1451.2	1437	1513.6	1550
35	57701	53116	38077	5006	1733.1	1718	10.61	10.84	1776.8	1748	1864.8	1823
36	439998	408672	55201	335599	1537.9	1458	10.65	10.85	1579.8	1482	1594.4	1499
37	126909	116181	2528	111070	1961.2	1907	10.2	10.4	1999.3	1930	2001.5	1934
38	9674	8408	8162	231	1695.9	1718	10.09	10.29	1784.8	1769	2465	2598
39	145306	125669	51578	59569	1556.1	1220	10.18	10.34	1647.1	1454	1815.1	1892
40	236002	208699	196669	11762	1616.4	1543	10.14	10.33	1677.6	1582	1989.3	1899
41	184161	163375	156419	6492	1571.3	1500	10.15	10.34	1627.7	1537	1711.8	1619
42	137091	120819	12892	78346	1610.3	1537	9.965	10.15	1643.6	1560	1744	1671
43	105698	76427	2120	72988	1378.6	1289	10.32	10.45	1660.8	1513	1660.7	1514
44	59008	45432	3699	41032	1569.5	1301	9.925	10.13	1692	1480	1693.1	1474
45	107812	98204	3936	93817	1826.2	1772	10.4	10.64	1856.1	1791	1850.8	1788
46	155181	141036	113254	27738	2104.1	2045	10.51	10.74	2166.2	2082	2470.1	2392
47	92760	84329	4426	79818	1727.5	1646	10.39	10.62	1768.1	1667	1761	1662
48	256867	225884	223278	2581	1369.7	1290	10.43	10.61	1437.5	1334	1527.3	1407
49	1054	635	614	15	728.5	632	9.99	10.13	939.5	806	2158.9	2268
50	127035	114088	6232	75710	1969.4	1927	10.33	10.55	2009.7	1954	2089	2038
51	119684	110434	93537	10371	2428.4	2453	10.3	10.48	2461	2466	2795.3	2774
52	393600	336701	327833	8692	1204.6	1149	10.41	10.58	1284.2	1203	1312.4	1210
53	183272	168882	143054	15226	2137.4	2108	10.77	11.01	2201.5	2144	2508.5	2436
54	212845	190824	190676	139	1503.6	1457	10.6	10.81	1565.2	1495	1777.1	1662
55	184596	158498	158459	25	1329.1	1250	10.03	10.19	1383.4	1292	1533.6	1778
56	65548	57738	2660	53475	2032.2	1983	9.961	10.17	2075	2012	2072.2	2010
57	91127	76761	76748	13	1204.2	1141	9.943	10.1	1260.8	1188	1339.3	1089
58	229576	198031	193373	4614	1428.2	1376	10.04	10.21	1493.1	1417	1547.1	1452.5
59	151965	139042	8895	117603	1966.7	1931	10.21	10.4	2008	1951	2032.2	1976
60	162181	143056	30142	112709	1430.6	1361	10.1	10.27	1484	1395	1511.3	1424
61	89110	82798	81455	892	2356.4	2326	10.61	10.85	2403.1	2354	2641	2630
62	120999	113016	67149	29327	1745.5	1680	10.55	10.74	1767.4	1694	1896.2	1859
63	234546	196673	187964	8638	1047.4	977	10.16	10.31	1117.1	1033	1300.7	1215
64	124126	108969	4969	103705	1213.1	1130	10.14	10.33	1254.1	1156	1251	1154
65	293719	236625	186221	49335	921	849	10.18	10.32	1004.2	917	1042.2	935
66	173221	150433	103088	46845	1173.8	1098	10.25	10.42	1233	1141	1280.9	1190
67	125166	105591	58724	40835	1578.8	1497	9.649	9.788	1606.9	1518	1781.1	1705
68	137524	114943	75752	39076	1307.8	1224	9.667	9.797	1348.8	1252	1458	1356
69	165076	143864	2007	141192	1472.4	1400	9.785	9.923	1521.8	1429	1520.2	1428
70	155622	139873	105936	33893	1499.1	1466	9.934	10.08	1533.5	1486	1583.6	1554
71	215050	182728	122103	48283	1255.7	1194	9.784	9.903	1311.8	1232	1415.3	1334
72	210245	176003	29940	141992	1143.6	1063	9.73	9.851	1195.3	1101	1220.4	1127
73	151599	136395	5659	130508	1664.6	1612	9.932	10.09	1713.8	1644	1718.2	1650
74	13203	12413	11871	451	2520.7	2535	10.27	10.46	2551.9	2549	3038.8	3117
75	144567	132732	42860	79535	2281	2200	9.936	10.08	2316.1	2220	2388.7	2272
76	121599	107781	13515	91078	1527.4	1482	9.873	10.02	1551.5	1500	1568.9	1520
77	207103	177665	173883	3672	1318.1	1252	9.832	9.973	1367.6	1290	1463.6	1387
78	158468	138258	136221	2036	1506.7	1444	9.89	10.04	1560.2	1478	1755.2	1692.5
79	155330	142551	51489	89999	1815.3	1768	10.43	10.66	1845.3	1785	1932.3	1884
80	205086	185100	145847	39139	1440.6	1391	10.42	10.64	1473.9	1413	1600.1	1538
81	252467	225757	108747	116800	1496.2	1423	10.32	10.53	1533.5	1449	1646.3	1569
82	185174	164185	13667	145752	1608.5	1530	10.18	10.42	1625.1	1540	1636.3	1554
83	3493	3056	1615	1237	1680.4	1747	10.46	10.7	1785.4	1783	1970.3	1953
84	196497	173780	172341	1417	1404.4	1359	10.38	10.59	1448.8	1390	1500.2	1446
85	127156	109548	109276	254	1446.7	1404	9.815	9.955	1492.5	1439	1587.3	1543
86	195622	162415	162375	26	1173.4	1113	9.756	9.874	1236	1161	1386	1293.5
87	74420	66019	65990	24	1553.2	1519	9.905	10.06	1590.7	1540	1529.3	1554
88	190327	160723	160699	17	1259.3	1203	9.775	9.898	1323.5	1251	1471.3	1322
89	208455	178156	89981	84107	1367.8	1311	9.721	9.839	1430	1347	1507	1423
90	170049	148905	145413	2383	1354.5	1308	9.881	10.01	1402	1336	1493.1	1434
91	181192	164688	160011	1544	1741.4	1699	10.42	10.63	1781.8	1725	1950.6	1874
92	9520	9016	2801	5345	2369.6	2397	10.62	10.83	2395	2408	2448.2	2450
93	226064	202727	202681	40	1233.4	1202	10.31	10.49	1269.8	1226	1353.3	1265.5
94	233353	203845	203722	99	1291.6	1235	10.25	10.43	1348.6	1274	1514.2	1424
95	163375	147968	39911	107999	1797.2	1731	10.25	10.45	1838.5	1754	1910.8	1835
96	114494	107029	102363	4592	1919.2	1895	10.58	10.8	1944.4	1907	2190.2	2151
97	129036	116686	50384	66049	1763	1690	10.19	10.38	1793.3	1708	1885.6	1810
98	122462	115050	106562	4502	2551.9	2593	10.57	10.78	2582.5	2605	2899.9	2934
99	171698	159814	137512	22005	1942.1	1944	10.45	10.66	1969.5	1955	2075.1	2059
100	153149	140111	33144	106653	2019.5	1979	10.31	10.51	2060.8	1998	2081.3	2021
102	645	593	576	12	2084.8	2166	10.45	10.65	2123.1	2186	2514.4	2522
103	125585	117589	116756	817	2306	2320	10.7	10.93	2338.1	2333	2532.7	2561
104	124849	114325	114184	141	1939.6	1903	10.51	10.73	1975.4	1924	2127.7	2119
106	130334	116978	116092	209	1811.9	1761	10.39	10.6	1861.3	1789	2022.3	1946
107	105904	96535	19513	76906	2405.4	2351	10.3	10.52	2445	2369	2419	2358
108	103741	97168	92274	4673	2435.4	2464	10.72	10.96	2468.7	2478	2519.4	2528
109	129662	118314	118295	14	1792.5	1768	10.27	10.47	1833.8	1792	1910.3	1716.5
111	125527	118267	77623	23900	1970.6	1946	10.43	10.62	1995.4	1957	2101.6	2078
112	66183	57504	3454	48539	2078.5	2013	9.807	9.995	2068.5	2010	2083.9	2024
113	87369	79231	17550	60636	2091.1	2066	10.21	10.41	2133.3	2089	2175.9	2136
114	105760	97153	27237	19090	1882.3	1829	10.22	10.39	1906.1	1843	1984.6	1922.5
115	137044	126558	48941	75640	1793.1	1746	10.61	10.83	1831.4	1767	1873.3	1814
117	230310	213658	211709	814	1474.7	1423	10.67	10.88	1508.4	1441	1699.8	1597.5
118	140706	133578	5230	115820	2009.1	1960	10.95	11.19	2036.7	1972	2058.3	1994
119	107045	99601	99573	21	2177.1	2179	10.73	10.99	2213.7	2197	2524.9	2605
120	124346	116751	5812	98067	1757.1	1719	10.83	11.07	1784.4	1734	1810.2	1761
121	75003	66540	56145	10295	1661.4	1616	10.44	10.67	1717.7	1636	1804.6	1679
123	230779	216811	23791	191872	2007.2	1955	10.66	10.88	2035.2	1966	2045.2	1979
124	184837	174913	172679	2066	2280.2	2250	10.79	11.04	2303.6	2261	2350.9	2302
125	181401	164983	164325	499	1899.1	1841	10.5	10.74	1941.7	1865	2123.5	2057
126	60056	53095	51470	1471	1410.7	1282	10.38	10.6	1443.4	1295	1441.2	1248
127	72848	63614	57320	4737	1748.9	1595	10.23	10.42	1800.9	1616	1927.8	1696
128	50299	46064	45770	272	1950.9	1961	10.42	10.62	1972	1968	2171.7	2098.5
129	153633	144256	22158	121750	2495.9	2498	10.53	10.74	2522.3	2508	2543.5	2532
130	163348	153066	152954	93	2189.1	2147	10.57	10.78	2209.3	2156	2519.7	2450
131	166145	154153	138877	14071	2386.4	2362	10.54	10.77	2412.2	2374	2551.1	2518
132	144288	130580	82368	47725	1907.2	1835	10.3	10.5	1932.2	1848	2076.5	1998
133	162985	144606	9336	127037	1982.3	1946	10.28	10.52	2030.6	1971	2046.1	1989
134	156604	144414	4521	138195	1795.3	1758	10.73	10.94	1856.7	1788	1853.5	1785
135	182157	167049	39876	112632	1834.6	1822	10.67	10.88	1901.9	1860	1906.9	1869
136	109007	101123	71901	18374	2085.4	2064	10.59	10.8	2105.8	2074	2261.2	2231
137	103876	90743	8966	81457	1780.5	1735	9.921	10.12	1817.8	1751	1811	1750
139	59433	48541	12850	35518	965.6	835	10.66	10.82	1072.4	915	986.8	861
140	44159	39122	39057	50	1384.2	1341	10.73	10.97	1446.3	1384	1489.7	1423.5
141	73608	68338	22361	45730	1851.3	1845	11.06	11.3	1926.1	1886	1972.2	1945
142	58031	55524	1473	53886	2238.6	2223	11.17	11.41	2280.8	2243	2276.1	2238
143	116368	102682	3205	99394	1506.9	1454	10.01	10.21	1515.8	1459	1510.3	1455
144	107310	92323	4461	87694	1908.5	1817	9.839	10.04	1925.6	1826	1918.3	1820
145	175615	160188	5455	153701	1712.6	1708	10.71	10.91	1784.7	1750	1782	1748
146	135459	125711	18311	106959	1966.5	1925	10.74	10.96	2020.1	1951	2034.3	1969
147	168708	156301	42131	113494	2068.9	2061	10.78	11	2139.7	2094	2180.1	2143
148	34006	32318	19544	12666	2975.6	3049	10.81	11.07	3015.5	3061	2889.8	2966
149	99244	91777	1580	80247	2379.1	2359	10.61	10.85	2424	2382	2394.6	2343
150	121822	104770	1735	88866	1543.6	1505	10.08	10.25	1613.1	1555	1597.3	1544
151	143040	131422	4826	126296	1969.4	1878	10.34	10.6	1984.6	1884	1979.8	1882
153	166370	151471	151059	289	1697	1638	10.68	10.9	1770.6	1674	1841.7	1710
154	186690	179698	178684	843	2352.2	2318	10.98	11.22	2373.2	2326	2507.8	2485
155	11125	10229	10167	49	2611.2	2798	10.94	11.22	2745.9	2843	2904.2	2946
156	148743	141214	33415	74759	2244.7	2189	10.79	11.02	2271.5	2200	2352	2278
157	128753	113072	41392	69589	1440.4	1387	9.9	10.05	1475.8	1410	1512.4	1447
158	158578	142407	26773	98484	1607.9	1598	10.03	10.18	1652.1	1627	1700.7	1682
159	223055	198139	189772	7391	1638.8	1604	9.95	10.11	1678	1624	1741.6	1682
160	216587	196071	6546	162056	1689.6	1640	10.11	10.27	1739	1668	1782	1711
162	184400	165044	161950	3035	1592.1	1549	10.01	10.17	1634	1574	1834.5	1764
163	96138	89098	4989	72002	2299.5	2236	10.35	10.55	2327.8	2251	2336.2	2248
165	142266	131240	64839	58365	1717.5	1684	10.51	10.71	1751.8	1701	1837	1793
166	139250	126914	73500	46089	1712.1	1658	10.45	10.64	1759.2	1685	1867	1797
167	157654	142272	2613	137199	1692.7	1632	10.36	10.54	1745.5	1660	1746.6	1663
168	136297	127282	80687	21364	2013.8	1990	10.44	10.63	2033.1	1999	2174.4	2138
169	104958	91622	2371	88696	1648.3	1587	10.15	10.31	1706.8	1620	1703.4	1617
170	127793	110935	15652	95059	1537.2	1485	10.14	10.3	1609.2	1525	1623.1	1539
171	59334	53206	21610	23164	2209.6	2296	10.15	10.31	2255.6	2317	2385.4	2443
172	108831	92902	21205	35931	1719.9	1716	9.934	10.08	1777.6	1743	1903	1851
173	130213	112141	8964	102436	1548.3	1506	10.11	10.26	1623.4	1546	1627.8	1551
174	95596	84702	6464	78129	1861.4	1858	10.18	10.36	1927	1888	1931.2	1893
175	129852	117048	83109	32054	1852.4	1823	10.54	10.76	1905.8	1850	1989.9	1934
176	127677	110772	8229	102379	1740.1	1714	10.21	10.43	1800.6	1741	1795.6	1741
177	146471	126904	120715	4943	1396.5	1346	10.35	10.54	1456.7	1387	1504.6	1416
178	119924	106132	53869	47599	1792.1	1759	10.4	10.61	1860.5	1793	1966.9	1893
179	125268	110024	91601	13074	1741.1	1685	10.38	10.59	1782	1712	2109.9	2026
180	147483	132370	13203	100432	1618.2	1578	10.6	10.8	1683.4	1615	1724.5	1658
181	110403	96120	12025	84006	1715.7	1637	9.99	10.21	1733.6	1647	1743.4	1664
182	154233	134218	121728	12462	1586.8	1522	10.13	10.31	1647	1562	1896.3	1834
183	138323	124765	117274	7486	1891.8	1897	10.25	10.45	1936.6	1918	2070	2056
184	152505	135027	100631	32549	1846.6	1829	10.13	10.32	1910	1864	2035.3	1992
185	111407	102724	102159	241	2274.4	2291	10.4	10.62	2318.4	2311	2344.3	2363
186	77537	72783	6162	15134	3095.7	3224	10.31	10.5	3139.8	3238	3017.6	3116
187	125442	114674	22552	88312	2031.6	2059	10.18	10.36	2073.5	2083	2091.2	2119
188	110450	97804	68149	29593	1923.6	1895	10.02	10.19	1977.3	1925.5	2246.7	2181
189	111906	100832	87729	13080	1856	1834	10.08	10.25	1894.4	1856	2091.8	2042
190	82327	72067	9191	58794	1896.6	1842	9.81	9.987	1935.2	1872	1933.2	1881
191	161152	141059	134796	6207	1581.9	1538	10.02	10.19	1644.3	1579	1692	1627
192	38448	34798	34597	119	2095.7	2131	10.18	10.38	2149.2	2157	2349.9	2382
193	73861	66073	5374	60623	2222.6	2185	10.17	10.37	2284.9	2219	2261.9	2202
194	116961	103674	98775	4753	1762	1730	10.33	10.53	1827.9	1762	2133.6	2044
195	82013	74071	34706	39301	2460.7	2471	10.33	10.55	2518.6	2500	2716.1	2696
196	95848	88215	22331	60387	2191.3	2191	10.57	10.79	2242.8	2216	2284.9	2251
197	116417	106445	14695	86424	2059.6	2046	10.43	10.63	2105.9	2070	2124.3	2091
198	116067	104975	9891	91904	2033.6	2022	10.4	10.6	2097.1	2052	2112.5	2070
199	81409	73313	3692	69538	2416.5	2376	10.08	10.29	2464.2	2398	2454.1	2391
200	92046	82219	3702	78334	1946.2	1884	10.05	10.25	1985.9	1901	1976.6	1895
201	112874	100858	100435	225	2024.1	2013	10.28	10.47	2090	2049	2095.7	2046
202	120114	105594	105319	274	1736.1	1705	10.21	10.39	1799.8	1743	2028.7	1978.5
203	48970	44899	44667	227	2439.4	2550	10.45	10.64	2517.9	2578	2467.2	2656
204	163429	144751	4330	136674	1639.6	1590	10.21	10.39	1698	1627	1697.5	1629
205	132569	121063	120633	427	1744.4	1706	10.28	10.48	1777.7	1726	1897	1875
206	132167	120495	120402	72	1788	1758	10.3	10.49	1829.2	1783	1983.1	1910
207	108303	98813	98579	94	1626.3	1596	10.24	10.43	1655	1609	1775.3	1745.5
208	109957	100310	3938	96281	1970.8	1902	10.09	10.29	1992.8	1914	1985.5	1909
209	176321	156233	152514	3458	1662.5	1622	10.17	10.36	1720.9	1653	1862.3	1801
210	119009	107720	95042	12292	2010.9	1990	10.26	10.47	2059.4	2016	2185.1	2152
211	69829	62113	9450	52227	1605.8	1548	9.827	9.954	1661.2	1582	1677.3	1603
212	56050	48271	1856	46285	1775.1	1703	9.458	9.582	1823.9	1725	1816	1720
213	92101	81290	23750	51104	1366.1	1300	9.725	9.836	1407.7	1324	1443.2	1359
214	57809	51682	50334	735	1912.1	1885	9.801	9.935	1963.7	1911	2206.4	2164
215	52816	45680	1820	43829	1943.2	1890	9.46	9.593	1979.3	1911	1969.8	1903
216	65275	55478	54999	475	1665	1628	9.608	9.731	1730	1663	1743.1	1663
217	130823	117284	824	114883	1513.1	1451	10.44	10.66	1554.8	1478	1557.8	1482
218	150766	136149	69316	66622	1590.4	1579	10.51	10.73	1640.4	1613	1686.1	1684
219	221744	199771	193912	5751	1354.4	1274	10.44	10.63	1398	1297	1485.3	1363
220	129698	119636	76889	42688	1942.1	1901	10.59	10.82	1989.2	1926	2125.3	2075
221	150162	137607	99015	19483	1944	1916	10.5	10.72	1991.2	1942	2251.7	2195
222	84874	80545	3556	53544	2385.2	2428	10.62	10.83	2414.9	2439	2456.8	2475
223	109500	97528	54616	42774	1620	1597	9.889	10.05	1668.4	1629	1719.7	1709
224	145835	130382	3614	108819	1870.6	1811	9.743	9.889	1926.8	1836	1945.7	1851
225	101401	90767	5471	84035	1766.5	1701	9.699	9.85	1793.8	1714	1793.7	1716
226	54723	42129	12230	21146	1225.5	1015	9.444	9.549	1331.8	1099	1319.9	1126
227	84420	73440	6216	58461	1699.8	1655	9.604	9.76	1731.9	1676	1790	1731
228	156859	139885	1097	131963	1681.6	1638	9.875	10.02	1736.7	1662	1730.1	1658
229	64160	58571	17786	39797	2690.9	2737	9.78	9.899	2735.1	2753	2852.8	2868
230	102196	95523	9523	85361	1965.6	1932	10.09	10.25	1989.9	1944	1999.9	1955
231	108394	97062	1199	87269	1278.8	1208	9.872	10	1314.9	1232	1319	1238
232	155396	132491	115734	16584	1159.5	1081	9.806	9.931	1226.5	1119	1302.3	1179
233	151192	127542	959	101941	1030.1	955	9.675	9.775	1098.4	1001	1112.7	1010
234	157189	131526	120742	10725	1191.4	1122	9.708	9.832	1260	1157	1422	1288
235	126855	110624	101232	5665	1233.7	1193	9.836	9.965	1286.6	1228	1417.1	1369
236	142441	120805	116026	1786	1104.1	1045	9.774	9.896	1157.9	1088	1310.9	1256.5
237	110455	93989	93263	701	1224.2	1165	9.709	9.825	1289	1213	1479.5	1409
238	79771	72489	72212	215	1567.7	1548	9.874	10.02	1594.3	1564	1704.3	1772
239	127964	108790	108522	223	1253.4	1198	9.714	9.829	1325.3	1246	1403.1	1319
240	124741	107631	107402	102	1229.2	1152	9.737	9.856	1283.6	1187	1421.4	1289.5
241	79433	69480	69470	9	1620.9	1589	9.816	9.962	1681.2	1624	1321.2	1393
242	106534	93078	90550	760	1250.4	1209	9.735	9.856	1293.5	1240	1416.4	1360
243	74073	68841	61002	2761	2356.5	2330	10.28	10.47	2400.8	2351	2735.1	2679
244	59957	53146	452	15380	1882.9	1819	9.719	9.882	1904.1	1830	1986.6	1909
245	75262	68385	2326	65714	1744.6	1706	10.02	10.18	1787	1733	1785.5	1732
246	109789	101943	100831	880	1929.5	1912	10.12	10.29	1955.8	1924	2318.1	2340.5
247	63080	57174	29234	19610	1911.5	1875	10.05	10.21	1959.9	1903	1992.8	1941
248	73389	67743	47564	17130	1908.6	1878	10.15	10.33	1940.9	1895	2075.7	2058
249	107591	104692	70581	29960	1886.6	1863	10.41	10.62	1929.8	1886	2064	2025
250	103584	97687	97416	262	1363.5	1325	10.14	10.31	1424.8	1363	1510.6	1481.5
251	131246	87300	3354	82273	791.8	640	9.954	10.05	1013.8	837	1003.1	834
252	80750	78362	4371	50765	1999.4	1954	9.93	10.14	2050.7	1979	2116.6	2039
253	165757	161217	161129	43	1942.1	1924	10.44	10.66	1987.6	1945	1630.7	1699
254	175516	172224	11525	159787	1945.7	1910	10.47	10.68	1976.7	1921	1975.1	1922
255	109207	92570	5015	67302	2014.5	1949	9.462	9.598	2019.9	1951	2086.1	2015
256	127600	109263	7488	98278	1803.8	1753	9.559	9.709	1849.4	1774	1840.1	1770
257	120743	108932	104941	2568	1961.6	1953	9.935	10.09	1995.4	1969	2264.2	2222.5
258	215338	178238	155919	22220	1237.6	1157	9.652	9.764	1306.5	1205	1493	1398
259	148343	132997	8287	77622	1988.6	1941	9.742	9.872	2023.8	1958	2083	2012
260	173249	148486	148402	77	1569.1	1519	9.716	9.847	1627.2	1550	1835.7	1737
261	169714	145120	142453	2608	1503	1451	10.12	10.29	1585	1494	1767.3	1654
262	132623	119794	118649	385	1839.9	1784	10.3	10.5	1890.5	1808	1932.5	1838
263	173385	152383	152218	150	1582.5	1546	10.23	10.41	1658.3	1588	1749.9	1586
264	159069	142600	4976	136657	1950.8	1882	10.2	10.4	1983.8	1897	1975	1893
265	128153	114718	4288	108491	2048.9	1987	10.05	10.26	2087.8	2003	2087	2006
266	135155	122661	110719	11846	2145.8	2139	10.33	10.54	2191.5	2160	2426	2384
267	127845	116218	64895	46693	1916.7	1864	10.04	10.18	1961.9	1888	2086.7	2025
268	128160	115056	98455	16511	1726.6	1696	10.08	10.25	1784.3	1729	1944.3	1882
269	100055	90797	5239	74095	1624.5	1589	10.16	10.32	1677	1622	1725.5	1673
270	98738	90422	88586	1243	2141.7	2102	10.16	10.33	2191.3	2132	2310.4	2266
271	44183	35464	13462	19585	1717.2	1513	9.579	9.726	1771.3	1565	1712.8	1506
272	98845	90708	2678	63715	2275.8	2231	10.12	10.28	2319.6	2255	2338.9	2277
273	153236	135909	110895	5905	1454	1391	10.13	10.29	1502.4	1423	1628.9	1522
274	148247	139941	45528	34864	2251.4	2198	10.49	10.67	2283.6	2213	2303.6	2255
275	131640	116754	2429	103210	1655.2	1585.5	9.754	9.938	1647.3	1581	1651.8	1586
276	93866	79807	14523	64527	2013.1	1913	9.764	9.969	2035.5	1929	2077.7	1974
277	104408	91067	7954	77684	2034.1	1974	9.932	10.1	2079.4	2002	2100.5	2021
278	113540	105171	62531	4107	2185.6	2124	10.21	10.37	2219.5	2143	2370.2	2300
279	245162	216338	210085	5511	1707.1	1653	10.39	10.6	1787.3	1704	1851.7	1749
280	39388	35437	15141	20036	2581.1	2483	10.64	10.85	2747.7	2564	2948.1	2764
281	192645	165350	114550	45835	1454.5	1363	10.18	10.37	1499.9	1399	1746.3	1609
282	191089	170990	8220	161684	1613	1525	10.5	10.7	1678	1567	1676	1567
283	52924	48244	27047	21019	2359.2	2189.5	10.62	10.87	2457.4	2260	1854	1803
284	156304	143949	122286	19198	1998.4	1955	10.58	10.82	2046.5	1984	2199.7	2151
285	190797	164035	911	160651	1620.9	1555	9.951	10.12	1692.7	1600	1697.5	1605
286	96429	80576	2701	74914	2339.1	2244	9.517	9.742	2326.4	2242	2354.7	2266
287	143062	123203	3759	114855	1726.8	1657	9.823	10.01	1776.4	1689	1779.3	1693
288	105705	88032	2160	85633	1753.8	1675	9.678	9.873	1798.9	1708	1794.1	1703
289	132320	111507	6933	101243	1490.2	1399	9.745	9.916	1536.3	1434	1522.8	1428
290	137392	121701	10500	92796	1567.6	1513	10.15	10.32	1625.3	1555	1686.1	1617
291	128272	118318	65681	25044	1966.4	1945	10.33	10.51	2024	1974.5	2068.4	2069.5
292	151220	132948	56643	66597	1668.4	1619	10.04	10.18	1742.8	1659	1875.6	1782
293	59159	51363	11697	39602	1627.7	1476	10.11	10.28	1722.4	1549	1620.7	1488
294	138349	121227	3386	12140	1686.6	1622	9.825	9.961	1746.3	1653	1766.3	1649.5
295	114011	99005	16395	5539	2003.8	1951	9.759	9.924	2058.6	1985	2191.4	2090
296	114948	101863	1586	99053	1735.9	1690	10.12	10.29	1804	1727	1803.5	1727
297	34467	29565	5664	23845	1580.9	1378	10.39	10.56	1706.5	1477	1609.5	1401
298	183586	158362	1891	153838	1415	1335	10.18	10.34	1494	1382	1491.1	1383
299	114244	100027	15396	62081	1920.3	1874	10.09	10.24	1992.3	1914	2089	2009
300	105529	92055	89847	2196	1424.8	1389	10.2	10.36	1491.4	1433	1584.1	1502
301	90445	84553	52185	24748	2526.9	2499	10.63	10.82	2581	2525	2651.8	2590
302	88908	82864	48198	31649	2340.6	2281	10.4	10.56	2378	2300	2512.2	2432
303	143490	123666	7328	87865	1519.2	1493	9.968	10.16	1555.8	1519	1583	1550
304	188850	165784	14106	122529	1371.6	1353	10.26	10.43	1444.6	1399	1486.4	1442
305	168790	161053	129045	31708	2896.1	2789	10.66	10.87	2930.8	2805	2675	2644
306	133791	118934	7224	89820	1630.5	1575	10.09	10.29	1658.6	1591	1674	1609
307	127259	113541	30348	82673	1965.2	1957	10.12	10.35	1993.8	1975	1979.2	1981
308	122668	112106	87876	20812	1632.9	1618	10.33	10.54	1657.7	1633	1725.6	1714
309	222634	197938	4741	190900	1204.1	1129	10.08	10.23	1310.6	1212	1311.3	1215
310	159086	156086	41005	92282	1950.5	1942	10.51	10.71	1981.6	1955	1947.9	1935
311	204302	194644	6269	183062	1689.7	1653	10.3	10.49	1756.3	1688	1770.4	1703
312	190378	182023	102845	78422	1561	1528	10.26	10.44	1616.6	1558	1720.6	1668
313	151749	145673	5084	132288	1719.1	1666	10	10.23	1776.5	1697	1779.6	1703
314	113654	109234	4484	104456	1572.1	1489	9.87	10.12	1621.7	1515	1619	1514
315	145677	135494	5679	129466	1891.2	1801	11.3	11.62	1951.1	1829	1942.6	1825
316	142647	139115	77821	58195	3086.7	3083	12.16	12.44	3114.2	3091	3255.7	3242
317	139178	130674	3050	127527	1704.6	1636	11.46	11.76	1752.3	1661	1746.6	1657
318	217818	210406	26559	163661	2146.6	2086	12.02	12.31	2179.4	2100	2209.2	2130
319	133136	111934	2950	108684	1284.8	1119	11.29	11.54	1414.3	1234	1412.5	1230
320	115030	110465	89213	21093	2392.9	2385	12.11	12.42	2438.6	2406	2207	2250
321	63354	60714	29233	28947	2254.9	2190.5	11.77	12.06	2285.5	2202	2416.1	2332
322	36321	33780	914	32798	1949.2	1878	11.08	11.37	1995.3	1900	1990.4	1896.5
323	62800	60187	14862	45102	1881.7	1827	11.57	11.83	1906.2	1838	1944.6	1877
324	65962	61372	59857	1506	1626	1567	11.45	11.73	1673.3	1591	1782.8	1687.5
325	71575	68780	29714	38470	2073.4	2003	11.69	11.97	2098.2	2014	2136.6	2048
326	31114	28651	638	27833	2166.5	2105	10.79	11.07	2215.8	2128	2222.6	2134
327	112313	105369	4682	98565	2018.4	1961	11.42	11.72	2072.8	1984	2074.1	1986
328	163512	147803	4978	122463	1766	1746	11.68	11.94	1870.2	1798	1920.1	1838
329	79198	75002	2222	55416	2704.1	2701	11.36	11.65	2751.9	2720	2819.7	2776
330	139069	125174	729	66762	1711.8	1688	11.17	11.43	1802.4	1728	1855.7	1764
331	127009	111225	109693	1214	1671.8	1688	11.38	11.65	1797.6	1757	1982.1	1919.5
332	106979	100758	71545	7339	2324.6	2300	11.77	12.06	2385.2	2325	2707.4	2624
333	101834	94968	28373	65951	2180.7	2148	11.81	12.11	2267	2195	2238.6	2222
334	105846	99233	4437	90324	2702.4	2724	11.29	11.63	2780.2	2759	2784.9	2764
335	173029	163764	69905	85404	1915.7	1890	11.75	12.03	1963.6	1909	2066.4	2003
336	204957	185938	6951	153196	1745.5	1733	11.74	11.99	1849.8	1784	1896.1	1821
337	145618	130904	130840	60	1761.6	1760	11.6	11.93	1856.6	1812	1915.9	1895
338	138242	122141	120177	1924	1758.6	1769	11.47	11.74	1883.4	1838	2463.7	2250.5
339	148775	131998	89148	42403	1796.7	1697	10.84	11.07	1860.4	1730	2077.9	1897
340	177730	172985	14810	157403	2486.2	2457	12.27	12.57	2515.2	2469	2512.5	2469
341	158395	148807	117463	20362	1996.8	1966	12.01	12.32	2063.7	1998	2127.2	2064
342	157913	149657	6039	134208	1846.2	1805	11.93	12.22	1898.7	1828	1914.1	1844
343	147631	137987	127867	8367	2108.7	2090	12	12.34	2186.2	2127	2208.6	2140
344	151526	139618	4822	134063	1935.8	1923	11.8	12.08	2032.8	1966	2024.8	1962
345	115120	103952	103864	84	1705.6	1687	11.73	12.04	1804.6	1743	1947.9	1925
346	107437	94932	94899	32	1714.3	1669	11.41	11.7	1827.5	1734	1878.2	1824.5
347	151170	139478	134899	2957	1896.5	1867	11.69	12	1974.1	1905	2073.7	1994
348	137442	130877	7807	122618	1941.5	1896	11.74	12.02	1979.7	1911	1977.7	1913
349	198148	182783	8014	174065	2109.3	2066	11.2	11.53	2176.4	2094	2163.2	2087
350	125002	113138	109671	3450	1898.3	1885	11.55	11.87	1992.8	1933	2133	2052
351	161361	153471	104807	48491	2128.9	2083	11.85	12.16	2172.1	2103	2255.1	2195
352	122523	109111	6424	101745	1792.6	1720	11.05	11.34	1890.8	1775	1872.7	1764
353	135624	121305	121132	107	1653.6	1616	11.53	11.8	1755.9	1669	1869.4	1842
354	200694	180030	4904	174529	1836.4	1852	11.77	12.03	1963.1	1915	1956	1911
355	136697	127820	7590	119534	2138.8	2096	11.72	12.02	2209.6	2125	2203.1	2122
356	183090	173798	168100	5677	2240.2	2192	12.01	12.33	2289.4	2214	2355.8	2312
357	138701	124556	12807	111100	1843.2	1824	11.48	11.74	1954.1	1876	1941.6	1868.5
358	182063	167739	12952	100414	1934.8	1924	11.5	11.77	2016.6	1966	2073.5	2024
359	205123	183597	9042	145580	1502.9	1467	11.58	11.81	1598.9	1515	1639.4	1546
360	143914	131844	2337	53831	2114.5	2003	10.78	11.09	2185.4	2041	2407.2	2224
361	141546	131587	14155	113133	2187.1	2122	11.06	11.35	2245.4	2150	2284.5	2182
362	151928	139289	5462	133221	1988.9	1941	11.22	11.53	2061.1	1975	2053.3	1970
363	96783	86287	5692	79916	1731.7	1650	10.99	11.27	1815.8	1686	1791.7	1675
364	164939	154009	109555	44387	2050	2027	11.73	12.02	2118.1	2060	2225.2	2147
365	145752	137313	7600	88695	2034.1	1987	11.69	11.97	2091.8	2012	2112.2	2030
366	168648	157260	49780	107038	2216.9	2220	12.02	12.32	2310.3	2261	2335.6	2287
367	144672	136840	40776	95663	2091.8	2046	12.05	12.35	2153.1	2073	2183.5	2110
368	148620	138076	1296	123120	2063.9	2039	11.62	11.92	2136.8	2072	2142.1	2084
369	128454	121051	77427	26749	2171.5	2163	11.92	12.25	2232.7	2194	2329.9	2296
370	178329	164297	11670	152363	1972.3	1904	11.32	11.65	2040.6	1940	2040.7	1940
371	198606	184025	7912	156010	1881	1837	11.82	12.1	1958.6	1873	1996.8	1902
372	171224	155241	21007	133064	1901.7	1849	11.15	11.44	1987.9	1887	2022.1	1915
373	158428	143188	8351	115150	1709	1674	11.62	11.89	1800.4	1718	1837.6	1747
374	147589	135060	11005	123500	2152.7	2072	11.05	11.39	2223.3	2106	2230.5	2112
375	120843	114385	14499	99710	1899.4	1864	11.85	12.16	1947.6	1889	1955.4	1897
376	132081	122961	93610	28370	2140.6	2142	11.46	11.73	2211.9	2174	2357.1	2321
377	188504	171077	6960	142727	1826.1	1847	11.34	11.57	1922.9	1898	1971.5	1938
378	169889	155085	37232	54316	1682.4	1661	11.08	11.28	1757.4	1694	1832.3	1753
379	118215	106827	35847	68587	1876.7	1904	11.23	11.48	1978.1	1972	1998	2011
380	134966	120038	116758	3186	1535.5	1498	11.12	11.35	1622.2	1544	1812.4	1688.5
381	129503	118725	96331	2583	1970.5	1961	11.28	11.51	2051	2002	2387	2251
382	119000	110883	10541	89815	2275.1	2296	11.57	11.83	2362	2340	2402	2371
383	148007	138921	2620	34949	2142.1	2121	11.19	11.42	2197.3	2149	2297.4	2212
384	84917	76669	2775	73745	1628.7	1589	10.87	11.14	1697.9	1634	1697.7	1633
385	110180	104871	9101	93383	2429.3	2393	11.35	11.63	2478.7	2419	2493.2	2430
386	156111	150300	105856	44355	2120.6	2065	11.71	11.98	2151.1	2079	2199.6	2130
387	173963	165974	29889	135396	2163.9	2127	11.56	11.82	2208.3	2147	2237.2	2177
388	129036	120807	8474	100935	2202.5	2166	11.32	11.64	2261.2	2193	2236	2176
389	142897	128404	128349	42	1647.3	1635	11.51	11.78	1749.9	1692	1759.8	1721
390	159895	142094	141393	696	1450.6	1407	11.39	11.64	1546.4	1457	1571.5	1491.5
391	201033	185108	53102	45878	1727.2	1704	11.51	11.75	1806.2	1743	1835.7	1757
392	123237	113544	16158	87520	1826	1749	11.16	11.47	1887.2	1779	1926.7	1816
393	170308	160363	79921	80251	2049	2036	11.82	12.13	2110.9	2062	2119.1	2075
394	143178	129656	129497	139	1917.7	1934	11.58	11.86	2025.3	1990	2249.6	2156
395	188303	171448	90190	80830	1641.4	1615	11.58	11.84	1724.9	1657	1793.4	1724
396	120942	115693	64735	49135	2279	2256	11.93	12.24	2322.2	2274	2347.4	2305
397	216740	193793	135211	35769	1598.3	1592	11.46	11.69	1703.7	1645	1835.1	1757
398	141393	127031	112329	13079	1580.5	1558	11.47	11.73	1674.5	1604	1717.7	1638
399	144985	132483	4835	125700	1876.7	1869	11.32	11.57	1960.2	1910	1964	1915
400	175250	162895	40496	121850	1918.6	1893	11.3	11.55	1984.3	1920	1989.3	1929
401	191759	180036	3670	175698	1742.6	1720	11.49	11.75	1793.7	1739	1788.2	1738
402	156026	142216	6172	135378	1836.2	1840	11.33	11.59	1926.8	1880	1920	1878
403	131132	120436	8919	111282	2126.3	2110	10.88	11.16	2188.1	2139	2168	2128
404	127097	119767	88930	26216	2146.7	2133	11.45	11.72	2201.6	2155	2261.8	2220
405	162843	149969	117277	32571	1788.7	1750	11.61	11.9	1864.9	1790	1886.6	1812
406	169127	154251	4767	149219	1746.3	1705	11.48	11.75	1836.4	1745	1831.8	1743
407	171913	159227	155091	3887	1581.2	1542	11.6	11.9	1636.2	1570	1828.4	1744
408	148167	136957	50861	85738	2090.6	2041	11.36	11.63	2164.3	2076	2265.1	2165
409	131219	116575	103072	12483	1877.2	1884	11.3	11.59	1991.4	1945	2047.5	1992
410	148719	138209	31248	106541	1875.8	1846	11.59	11.86	1947.2	1878	1972.6	1905
411	176417	165074	3819	160646	1891	1857	11.96	12.25	1963.8	1890	1959.7	1887
412	110365	100002	14800	85015	1732.3	1669	11.23	11.53	1813.5	1720	1752.7	1685
413	219940	211682	14539	72114	1923.4	1881	11.71	11.96	1948.7	1889	1953.6	1884
414	202193	182951	181065	1631	1659.1	1638	11.63	11.91	1752.6	1684	1839.2	1746
415	79184	72278	4952	66672	2104.6	2040	11.18	11.51	2193.7	2088	2189.8	2087
416	179638	166059	3859	161504	1902.6	1903	11.87	12.15	1992.1	1942	1988.6	1940
417	37180	31661	14294	17342	1519.5	1289.5	11.24	11.49	1675.2	1404	1322.8	1191
418	157078	145834	74175	59317	2092.8	2081	11.52	11.81	2170.1	2115	2257.3	2190
419	91209	86446	351	85984	2588.5	2631	11.55	11.86	2647.6	2649	2644.7	2649
420	161650	146290	1427	136154	2012.5	2038	11.13	11.39	2112.2	2086	2124.6	2096
421	215443	185970	185748	146	1616.8	1642	11.17	11.4	1750.6	1716	2022.5	1982.5
422	158532	144622	83204	11087	1943.6	1942	11.26	11.5	2034.8	1984	2420.1	2310
423	110495	104946	104453	320	2584.4	2604	11.99	12.33	2646.2	2629	3147.1	3234.5
424	184028	161618	40544	102700	1575.9	1561	11.62	11.87	1705.9	1634	1768.1	1687
425	182545	163256	112787	50334	1484.5	1448	11.58	11.85	1579.3	1500	1637.1	1541
426	130439	117030	3077	68135	1980.3	2006	11.26	11.55	2100.6	2065	2193.8	2132
427	82163	75418	2635	64754	2173.8	2116	11.35	11.65	2276.2	2183	2350.7	2257
428	136012	121105	119533	1461	1902.1	1937	11.54	11.83	2031.1	2008	2388.9	2299
429	109562	100285	77083	23121	1988.6	1955	11.4	11.7	2061.4	1991	2114.5	2026
430	121049	111112	4899	105978	1825.5	1794	11.36	11.64	1897.1	1828	1892	1827
431	108970	100871	35813	64971	1621.3	1552	11.24	11.52	1667.9	1577	1739.5	1651
432	170842	152378	40020	111651	1667.9	1666	11.13	11.38	1759.7	1709	1767.9	1722
433	114008	104037	103296	536	1856.6	1850	11.41	11.71	1929.5	1884	1920.8	1859
434	119597	109139	101718	6881	1837.5	1832	11.36	11.63	1908.6	1865	2148.8	2080
435	183746	160491	160065	329	1411.3	1340	10.87	11.06	1493.9	1391	1478.1	1320
436	85541	77469	837	76243	2496.3	2436	10.76	10.95	2562	2472	2557.9	2471
437	100218	92035	92028	5	2622.3	2617	10.94	11.14	2674.7	2638	2978	3049
438	92174	84125	82349	1647	2642.8	2615	10.9	11.09	2700.2	2642	2928.6	2861
439	80637	74897	64132	6313	2927.7	2923	11.1	11.34	2973.7	2943	3191.4	3137
440	89094	80545	1213	75182	2871.7	2877	10.64	10.83	2928.1	2906	2935.6	2914
441	63593	54918	21330	33460	1418.1	1257	10.79	10.98	1510.8	1314	1331.6	1205
442	79041	73490	58749	14487	2951.6	2953	11.12	11.41	3009.2	2980	2689.9	2816
443	327892	293734	232382	60962	1410.3	1346	10.8	10.99	1462.2	1384	1541.3	1475
444	1105	1036	334	506	4055.2	4302	10.99	11.24	4120.7	4321.5	4281.6	4443.5
445	177347	160894	160855	28	2304.6	2281	10.89	11.11	2372.2	2317	2598.2	2499.5
446	114082	103970	27905	66833	2947.5	2973	10.78	11.01	3009.6	3007	3108.1	3084
447	135293	125277	36689	62007	1951	1889	11.03	11.27	1994.2	1911	2123.8	2038
448	206122	191709	167190	19464	1458	1426	11.27	11.5	1492.4	1447	1595.2	1563
449	162689	145222	120959	24134	1256.8	1211	11.03	11.23	1316.4	1253	1332.4	1260
450	135962	123297	120620	2661	1585.5	1557	11.1	11.33	1646.6	1596	1616.4	1568
451	149318	139563	124061	15228	1984.1	1950	11.34	11.6	2029	1975	2140.1	2123
452	154975	144615	9628	131394	1798.3	1737	10.95	11.2	1826.1	1752	1826.8	1753
453	106305	93638	93215	348	1787	1746	10.24	10.36	1837.5	1773	2072.7	1973
454	156754	126838	126752	69	1134	1077	9.938	10.01	1205.8	1129	1607.2	1499
455	24537	21839	20558	1241	1528.1	1491	10.21	10.32	1553.7	1503	1551.5	1503
456	115746	97217	96597	589	1464.5	1423	10.04	10.13	1540.5	1468	1589.1	1514
457	139439	118767	85269	33237	1515.7	1478	10.08	10.18	1586.5	1517	1674.2	1595
459	198942	182104	124442	20966	1557	1517	11	11.21	1615.6	1549	1706.6	1628
460	205515	188422	35300	152669	1633	1599	11.08	11.29	1699.2	1631	1731.6	1669
461	155729	139836	3818	131022	1594.2	1585	10.45	10.67	1639.9	1612	1644.2	1619
462	146339	133689	109682	23341	2054.2	2085	11.03	11.27	2142.2	2129	2165.7	2142
463	101953	88838	757	76516	1591.8	1437	10.69	10.88	1701.6	1524	1671.5	1512
464	91559	79083	4852	74083	1538.2	1397	10.47	10.68	1631.8	1467	1604.7	1441
465	173721	166607	35211	129643	2139.8	2108	11.71	12	2167	2119	2178.7	2132
466	190545	172853	12901	134731	1531.8	1497	11.36	11.6	1605	1536	1640.8	1568
467	177973	169805	131031	32636	1843.8	1846	11.64	11.93	1872.5	1855	1941.2	1920
468	117737	111084	104235	6187	2322.5	2300	11.6	11.91	2377.3	2326	2320	2322
469	146751	134196	125270	8066	1760.6	1744	11.4	11.68	1836.4	1779	1878.5	1806
470	79332	70394	1624	67314	1661	1614	10.72	10.98	1732.6	1664	1731.5	1665
471	67682	64576	40511	23789	2661.5	2703	11.89	12.23	2721.5	2732	2322.9	2420
472	144250	135480	126356	8931	1929.5	1883	11.6	11.9	1976.1	1906	2177.5	2105
473	181761	174577	24951	149095	1997.6	1775	11.7	11.96	2028	1790	2062.1	1820
474	208909	193147	100468	92028	1590	1543	11.54	11.81	1649.8	1572	1683.3	1594
475	51288	49645	28980	18567	2824.6	2833	12	12.3	2850.3	2842	3018.9	3010
476	157232	147804	137866	6240	1905.9	1865	11.61	11.92	1952.2	1888	2064	1984
477	98029	92419	3862	88442	2215.9	2162	11.24	11.56	2249.7	2177	2240.2	2170
478	112992	106825	2148	104267	2094.9	2052	11.73	12.04	2142.8	2074	2139.7	2072
479	186800	177918	947	176122	1855.8	1793	11.56	11.85	1884.4	1809	1883.9	1809
480	74584	66391	1221	58740	1672.2	1569	10.78	11.07	1743.2	1617	1814.3	1681
481	140756	130482	124655	5800	1647.9	1607	11.49	11.78	1700.7	1635	1822.3	1745.5
482	171069	164455	155657	8151	2239.1	2193	11.81	12.12	2265.8	2207	2424.7	2374
483	164000	158497	47907	101837	2468.2	2445	11.75	12.03	2490.5	2454	2552.5	2520
484	162311	152034	127683	21686	1827.4	1789	11.43	11.71	1873.4	1812	1973.2	1913.5
485	118689	110400	77025	33308	1694.1	1644	11.15	11.41	1730.9	1663	1842.9	1750
486	134622	126982	105482	19123	1888.7	1877	11.46	11.74	1930.1	1899	2025.6	2004
487	196595	188566	188260	286	1986.5	1962	11.63	11.92	2011.1	1973	2029.9	1954
489	118707	112268	112229	37	2530.4	2505	11.51	11.84	2577.9	2527	2614.5	2505
490	176355	160121	140234	19769	1626.9	1584	11.19	11.46	1695.9	1621	1744.1	1670
491	146883	139989	80796	57889	2358.1	2289	11.52	11.82	2393.6	2305	2592.4	2452
492	124328	120504	104354	11014	3452.8	3425	11.78	12.07	3475.9	3433	3665.3	3650
493	151610	140355	138174	1704	1687.9	1669	11.3	11.58	1738.6	1697	1879.1	1819
494	123660	109007	108915	75	1713.4	1668	10.12	10.29	1780.3	1709	1948.1	1887
494	53508	50092	24832	24908	2126.6	1999	11.44	11.72	2197.8	2047	1771.7	1708
495	148961	125171	118252	5430	1464.8	1405	10.03	10.17	1562.1	1472	1631.7	1529
495	153322	139056	743	134690	1326.5	1260	11.15	11.38	1383.3	1295	1383.4	1297
496	127034	112974	101272	8396	1799.6	1766	10.15	10.31	1865.1	1804	2136	2063
496	126175	119675	115266	3957	2162.8	2147	11.53	11.82	2200.7	2165	2306	2298
497	5556	5075	2835	1910	2412.9	2482	10.19	10.39	2491	2539	2472.1	2541
497	10	10	5	5	1811.5	2027.5	10.93	10.87	1811.5	2027.5	1779	1983
498	152025	128139	128116	13	1640.6	1628	10.01	10.15	1749.9	1691	1869.7	1848
498	66107	59527	18468	40997	1578.3	1471	11.08	11.33	1649.7	1512	1691.3	1504
499	95991	87363	66182	20103	1764	1712	11.07	11.35	1823.4	1748	2031.1	1930
500	117126	110001	79761	30147	1815.7	1776	11.29	11.57	1850.8	1795	1978.2	1919
501	137813	131070	24750	105444	2265.3	2232	11.63	11.92	2315.1	2254	2346.5	2288
502	139031	131189	7147	123282	2129.5	2105	11.54	11.82	2183.9	2129	2184.7	2131
503	12	12	5	7	1588.8	1352.5	11.09	11.32	1588.8	1352.5	1346.6	1232
504	149746	139361	97288	41715	1822.3	1792	11.37	11.65	1882.4	1823	1972.1	1914
505	150354	139175	101721	28878	1764.1	1738	11.28	11.55	1826.6	1770	1959.4	1894
506	138582	131461	110633	20540	2085.8	2034	11.39	11.65	2119.8	2050	2348.2	2262
507	88077	81279	2648	46354	1831	1785	11.58	11.91	1901.4	1825	1892.1	1877
508	192570	180254	151486	28556	1749.7	1717	11.91	12.22	1807.3	1743	1855.7	1797
509	222487	211463	27039	184106	1686.5	1643	12.13	12.43	1729.6	1661	1730.6	1665
510	215064	203214	202926	243	1970.1	1944	12.01	12.34	2024.7	1967	2090.1	2020
511	186702	174030	29015	144317	1830.6	1800	11.78	12.06	1899.3	1830	1894.9	1830
512	192909	184540	17204	167262	1921.1	1873	11.68	11.99	1953.8	1888	1922.1	1871
513	150874	142481	5213	136472	1879.2	1846	12.21	12.54	1940.7	1876	1936	1874
514	163728	155958	125571	27123	1989.1	1956	12.17	12.52	2032	1977	2175.3	2158
515	175229	167279	128731	38105	1609.5	1567	12.11	12.42	1643.7	1583	1687.6	1627
516	154916	148001	129521	16139	2242.9	2207	12.2	12.56	2287.1	2227	2434.3	2362
517	181144	173852	129308	8535	1981.9	1946	12.17	12.47	2020.1	1963	2098.4	2037
518	158808	151856	86324	65247	1849.5	1804	11.96	12.28	1885.6	1821	1967.2	1902
519	116295	111381	6598	104735	2643	2608	11.59	11.93	2684.3	2626	2671.6	2617
521	129718	123108	122461	636	1882.9	1853	11.88	12.21	1922.5	1872	2054.3	1966.5
522	148590	142155	130613	11524	2004.3	1980	11.97	12.29	2038	1997	2273.4	2252
523	163184	157880	3245	115440	2123.1	2145	11.94	12.23	2148	2154	2133.3	2144
524	115383	108580	93416	14810	1954.8	1927	11.83	12.16	2008.7	1955	2099.3	2037
525	123052	119005	5925	112006	2978.4	2971	11.81	12.17	3009.6	2984	3002.5	2981
526	184394	178743	174301	3950	2582	2565	12.3	12.65	2605.6	2574	2791.6	2783
527	91256	87775	87442	327	2073.5	2072	12.11	12.47	2095.5	2079	2115	2134
528	29898	29078	24313	4197	3202.2	3225	12.33	12.66	3231.2	3237	3420.3	3504
530	163601	152253	151126	282	1575.9	1536	11.75	12.09	1623.5	1562	1721.7	1579
531	13	12	12	0	1458	1473	10.91	10.65	1541.8	1481
532	95	80	71	7	1594	1597	10.7	10.99	1709.7	1647	1921.4	1573
533	12	10	7	2	1696.8	1591.5	10.8	11.1	1731.5	1591.5	2054.5	2054.5
534	62227	59236	42892	15044	2887.5	2907	11.42	11.69	2936.7	2928	3053.5	3014
535	224376	199506	189937	9546	1547.6	1490	10.94	11.18	1626.6	1535	1849.7	1757
536	102577	97849	86705	10774	2579.7	2592	11.51	11.81	2617.6	2609	2758.4	2733
537	8	6	6	0	1279.1	1380	10.54	10.48	1618.3	1650
538	136	120	100	12	1444.9	1420.5	10.84	11.16	1518.4	1439	1962.7	1952
539	14	11	10	0	1485.4	1233.5	10.91	10.59	1703	1267
540	83605	79752	15374	64242	2420.2	2393	11.44	11.74	2459.2	2410	2439.6	2400
541	186125	165417	165077	332	1650.4	1600	11.17	11.43	1740.7	1651	1834.3	1751
543	145051	134762	10515	105813	1671.4	1636	11.36	11.61	1719.7	1661	1759.8	1699
544	126558	117076	117009	62	1688.8	1646	11.2	11.48	1739.4	1674	2118.9	1865.5
545	144622	136227	78979	54524	1805.9	1760	11.2	11.47	1831.4	1773	1909.4	1842
546	166366	158979	114458	44378	2249.4	2205	11.56	11.86	2280.2	2221	2365.5	2303
547	111031	101591	15953	85571	1896.2	1879	10.91	11.19	1956.5	1915	1974.6	1939
548	185474	177094	86536	80620	1889.3	1844	11.58	11.85	1918.7	1858	2000	1950
549	133421	125416	86111	24816	1765.6	1728	11.91	12.25	1813.1	1752	1739.8	1697
550	109368	99366	20537	78381	1723.4	1624	11.21	11.55	1789.5	1660	1729	1627
551	197148	189114	163258	20646	2090.1	2038	12	12.35	2117.1	2050	2255.4	2179
552	168012	157740	135950	19598	2107.8	2070	11.85	12.23	2159.9	2098	2315.2	2237
553	184006	170628	136481	33240	1838.6	1792	11.76	12.11	1904	1826	1992.7	1916
554	211877	200003	187234	12659	1680.3	1653	11.9	12.25	1717.5	1672	1843.2	1819
555	110835	104657	10399	86307	2484.8	2466	11.46	11.72	2536.5	2487	2563.5	2512
556	109706	101608	2996	87583	2152.2	2146	11.17	11.43	2216.7	2174	2241.1	2195
557	116507	104772	101818	2865	1860	1844	11.09	11.35	1948.3	1891	2033	1975
558	122986	108327	107067	1063	1681	1664	11.02	11.27	1783.4	1724	1828.1	1785
559	85547	78012	17649	48837	1974.2	1991	11.02	11.28	2047.4	2037	2120.8	2135
560	142282	125820	113831	11529	1577.1	1544	11.05	11.28	1673	1597	1719	1641
561	144448	136243	26041	102531	2229.7	2178	11.48	11.79	2279.9	2186	2275.6	2184
562	128834	119341	50324	68736	2188.1	2133	11.11	11.4	2247.3	2161	2360.2	2259
563	149758	135928	124772	11118	1899.4	1868	11.24	11.53	1981.6	1912	2283.8	2163
564	150256	141929	10071	121656	2206.3	2185	11.64	11.93	2264.5	2210	2301.2	2243
565	125598	119123	6303	111755	2135	2091	11.26	11.56	2170.3	2107	2166.4	2105
566	169530	154983	73782	69581	1734.1	1704	11.41	11.67	1812.4	1745	1866.4	1797
567	152184	142174	26877	114697	2102.6	2067	11.46	11.73	2170	2095	2193.7	2120
568	140226	129488	5949	121810	2088.6	2065	11.2	11.43	2167.6	2097	2161	2093
569	180396	171812	13338	140842	1974.3	1939	11.58	11.83	2014	1953	2042.9	1975
570	126493	114438	57776	53772	2089.3	2107	11.2	11.45	2195.3	2149	2225.5	2169
571	170778	154260	3329	149902	1902.8	1906	11.29	11.53	2009.1	1952	2004.9	1949
572	223222	209611	11931	178725	1733	1670	11.07	11.3	1769.5	1686	1775.4	1692
573	161242	152741	151253	698	1625.3	1590	11.84	12.17	1652.2	1604	2054.5	1878
574	106092	100686	99801	869	2151.2	2100	11.87	12.23	2193.1	2122	2296.2	2201
575	239501	232077	142987	77725	2016	1975	12.07	12.38	2030.5	1980	2083.5	2034
576	149786	144245	13133	129987	2379.8	2308	12.16	12.5	2414.4	2323	2410.3	2323
577	136647	130131	16037	112461	2154.5	2088	11.64	11.97	2193.5	2106	2194.8	2115
578	229147	220627	205697	10415	1892.1	1827	12.03	12.36	1912.5	1836	2045.7	1970
579	114537	104794	104695	98	1982.3	1941	11.19	11.46	2055.6	1976	1917.3	1914
580	105406	97765	8579	88956	2352.6	2317	10.94	11.22	2409.7	2341	2395.9	2336
581	150993	144299	3172	140355	2076.1	2037	11.57	11.83	2108.7	2050	2104.6	2048
582	118873	113006	5662	95760	2626.6	2589	11.26	11.53	2666.1	2604	2690.2	2626
583	155932	149685	129283	14179	2560.1	2529	11.53	11.81	2588.7	2540	2686.4	2640
584	182563	176474	147366	19006	2425.3	2402	11.55	11.8	2442.6	2409	2561	2513
585	114245	109302	13160	84485	2552.1	2512	11.56	11.84	2584	2525	2617.6	2556
586	101917	92749	2822	89795	2049.4	2029	10.97	11.28	2109.7	2065	2103.1	2061
587	136974	130982	11033	119874	1969	1929	11.36	11.65	1987.5	1936	1986.3	1935
588	119484	115699	41002	74451	2773.1	2771	11.65	11.91	2799.5	2784	2633.1	2613
589	118983	110700	109757	911	1862.3	1806	11.45	11.74	1917.1	1835	2106.1	2011
590	126072	119789	66521	52952	2031.4	2001	11.71	12.01	2069.8	2018	2147.2	2110
591	131454	124019	118415	5011	2246.4	2227	11.96	12.32	2305.4	2256	2406.5	2362
592	144711	138981	10758	128092	2249.1	2207	11.75	12.08	2281.3	2222	2263.1	2208
593	136217	129492	10059	119096	1924.7	1894	11.57	11.91	1959.8	1911	1961.5	1916
594	141269	131994	72410	59452	2224.3	2191	11.59	11.92	2291.3	2223	2429.1	2338
595	108085	103719	13529	85734	2362.7	2321	11.95	12.27	2404.5	2340	2460.7	2395
596	168377	158147	29005	113781	2012.8	1974	11.67	11.98	2069.9	2000	2117.3	2046
597	119925	112060	96837	14943	2244.1	2218	11.64	11.99	2304.1	2249	2581.7	2503
598	175924	161259	133664	25709	1825.9	1800	11.62	11.93	1903	1839	2026.7	1963
599	161537	149982	147705	2260	1789.2	1756	11.65	11.97	1848.7	1784	1878.4	1820
600	131733	122952	7816	114778	2090	2037	11.38	11.7	2153.1	2067	2147.5	2065
601	169444	152473	102601	49800	1622.3	1568	11.35	11.64	1707.1	1616	1857	1734
602	167275	157341	82530	65717	1801.1	1770	11.85	12.15	1851.8	1794	1915.4	1861
603	58792	54407	43436	10908	2190.5	2164	11.23	11.53	2250.6	2192	2314.3	2191
604	67484	62970	11797	49513	2105.4	2022	11.07	11.36	2154.8	2049	2203.8	2081
605	73017	70039	40110	22828	2191	2188	11.7	12.03	2218.8	2199	2286.4	2256.5
606	56855	54574	6446	47697	2817.6	2809	11.32	11.63	2843.7	2818	2855.8	2830
607	75165	68407	2734	63731	1746.2	1768	11.18	11.47	1818.2	1816	1810.5	1812
608	66238	61807	57219	4088	1995.4	1971	11.39	11.71	2045.9	1999	2126.4	2085
609	82544	74686	69700	3267	2141.8	2110	10.85	11.04	2196.3	2138	2407.5	2330
610	96284	85409	34857	46285	1889.9	1860	10.74	10.91	1962.5	1896	2033	1968
611	100378	90286	28999	55958	1819.3	1779	10.79	10.96	1879	1808	1933.3	1862
612	81377	73716	71990	1703	2396.7	2401	10.83	11.02	2455.9	2427	2597.7	2565
613	71365	60777	1389	55775	1725.6	1651	10.49	10.63	1821.9	1716	1809.1	1709
614	95895	86725	81818	3325	2059.7	2033	10.84	11.02	2117.4	2062	2201.9	2142
615	118406	110675	43807	63504	2019.2	2006	11.27	11.55	2066.7	2030	2094.3	2064
616	129280	116443	116111	281	1746.9	1718	11.1	11.37	1821.6	1763	1894.3	1783
617	137310	128555	84089	7129	1929.9	1897	11.25	11.51	1974	1917	1992.3	1936
618	109380	103288	93175	9626	2764.3	2773	11.46	11.78	2815.1	2795	2779.1	2688.5
619	168242	152387	150290	2089	1841.7	1827	11.12	11.38	1918.1	1865	2063.7	2006
620	96114	89311	68006	21288	2366.3	2332	11.19	11.47	2427.5	2363	2538.3	2390
621	120069	111595	74940	36632	2061.3	2032	11.43	11.74	2119.3	2063	2181.2	2174
622	131812	121675	79941	7265	2023.7	1999	11.45	11.73	2093.9	2033	2141.8	2075
623	149022	141969	130212	11656	2170.4	2164	11.81	12.13	2204.4	2177	2283.8	2246
624	118381	109921	98881	10937	2484.5	2502	11.59	11.94	2560.3	2539	2711.7	2686
625	155083	140605	104373	36196	1926.5	1907	11.29	11.59	2011.3	1950	2202.4	2112
626	108554	102383	58417	42372	2364.9	2347	11.57	11.89	2414.1	2369	2567.6	2518
627	133319	124697	3225	121113	2413.4	2401	11.32	11.6	2472.4	2426	2468.4	2424
628	108625	99645	45525	53932	2222.6	2228	11.07	11.33	2297.9	2262	2366.8	2325
629	88591	79485	6880	66814	2257.2	2136	10.25	10.53	2271.8	2140	2296.5	2161
630	114116	102922	58972	43736	2101	2037	10.8	11.05	2173.8	2077	2331.7	2232.5
631	117115	111248	22661	88273	2747.5	2754	11.15	11.43	2782.5	2767	2718.9	2716
632	88729	84546	73535	10440	3012.3	3047	11.44	11.74	3051	3062	2620.9	2580
633	152566	143270	33652	13019	2441.5	2425	11.22	11.49	2504	2452	2532	2460
634	144630	134424	119390	14977	2223.8	2199	11.33	11.61	2293.9	2236	2564	2484
635	145275	136679	66424	70115	1884.4	1829	11.25	11.54	1922.6	1849	2014.7	1944
636	164633	149545	123334	26173	1741.9	1691	11.19	11.46	1818.4	1741	1907.8	1829
637	118925	107712	21615	86000	1717.9	1633	10.96	11.22	1792	1679	1779.9	1679
638	125452	118057	76068	41817	2275.7	2231	11.29	11.58	2323.1	2258	2505.9	2446
639	139601	130337	107675	20302	2160.9	2132	11.53	11.81	2223.4	2163	2399.4	2356
640	125818	119409	11095	107896	2746.2	2730	11.51	11.77	2802.5	2752	2807.7	2760
641	135614	128963	9205	104837	2397.6	2365	11.32	11.6	2427.3	2375	2432.7	2383
642	110372	97936	78234	19555	1837.6	1816	11.17	11.42	1950.7	1877	1939.4	1882
643	111652	103982	102081	1898	2538.1	2552	11.47	11.77	2615.8	2587	2688	2671
644	109061	101712	17916	83643	2189.7	2131	11.05	11.32	2233.9	2153	2259	2177
645	142229	136953	54021	37983	2656.1	2643	11.91	12.24	2686.2	2656	2745.1	2713
646	89724	83676	51412	31192	2301.8	2297	11.45	11.8	2356.4	2329	2499.5	2458
647	97729	91328	2531	88492	2263.5	2227	11.23	11.6	2301.5	2239	2295.6	2236
648	121249	113106	10635	13548	2302.7	2275	11.37	11.67	2369.7	2304	2346.3	2273
649	121704	117900	117222	478	3590.4	3645	12.11	12.46	3620.5	3655	3800.1	3833.5
650	117945	112163	90654	12012	2398.4	2362	11.85	12.18	2443.3	2383	2497.6	2439
651	152503	138804	2879	36119	1773.9	1728	10.99	11.19	1837.1	1753	1917.3	1810
652	43352	41469	25965	7739	2700.8	2675	11.48	11.72	2740.2	2689	2692.6	2680
653	77594	71231	2772	65538	1928.9	1884	10.84	11.07	1967	1898	1966	1901
654	42583	40267	31731	8475	2622.3	2623	11.42	11.69	2678.9	2646	2835.1	2813
655	48191	46343	37643	8352	2882.5	2881	11.57	11.83	2919.6	2896	3019.7	3003
656	39742	37442	35655	1783	2588.7	2614	11.35	11.62	2646.9	2635	2897.4	2859
657	67489	60286	3054	56490	1842.7	1751	10.18	10.38	1863.3	1759	1859.7	1758
658	78228	74484	31775	41716	2656.2	2626	10.86	11.06	2674.8	2635	2583	2534
659	65206	59950	4040	50719	2131.2	2074	10.39	10.58	2148.9	2081	2160.7	2094
660	68351	64150	14205	48965	2288.4	2224	10.75	10.97	2316.5	2235	2377.3	2293
661	43246	39187	15111	23932	2209.7	2191	10.6	10.81	2266.3	2214	2307	2251
662	50996	44612	720	43289	2504.7	2481	9.986	10.2	2526.3	2497	2526.4	2497
663	58456	54076	51144	1786	2338.5	2325	10.84	11.06	2362.9	2333	2216.5	2280
664	52635	48174	47687	464	2276.7	2245	10.78	10.99	2300.9	2257	2693.7	2509
665	69550	63768	63320	446	1854.9	1829	10.75	10.95	1877	1834	1977.7	2048
666	59631	54680	53055	1579	2315.3	2297	10.73	10.94	2339.1	2308	2649.7	2657
667	55397	51007	20162	16185	2587.9	2559	10.69	10.9	2618.5	2575	2667.1	2652
668	53613	48933	40060	8820	2205.7	2177	10.88	11.11	2253.3	2197	2250.5	2211
669	62066	56284	54671	1612	2453	2362	10.75	10.88	2479.8	2375	2174.3	2074
670	2838	2588	1757	761	2603.4	2643	10.64	10.71	2636.1	2648.5	1819.7	1826
671	100882	91607	90335	1243	1837.7	1828	10.77	10.9	1862.9	1834	1938.9	1927
672	70801	64821	48817	15970	2521.2	2494	10.8	10.94	2549.5	2503	2669.1	2669
673	88873	81352	80811	536	2327.7	2315	10.94	11.09	2366.6	2331	2258.6	2254.5
674	66099	59103	35787	23305	2454.8	2372	10.54	10.65	2490.2	2392	2528.9	2246
675	126568	115188	4831	109058	1758.7	1665	10.57	10.85	1789	1682	1782.6	1676
676	48457	45202	18980	26042	1848.1	1905	11.16	11.44	1898.4	1920	1958.5	1968
677	32857	30943	19815	10586	1861.6	1834	11.01	11.25	1876.6	1839	2014.9	1951
678	159622	152331	24150	60504	2555.6	2526	11.25	11.52	2585.8	2539	2643.2	2593
679	124942	113729	31841	77196	2249.4	2159	10.48	10.73	2286.7	2178	2405.8	2295
680	169676	161616	99171	41707	2327.3	2300	11.25	11.52	2355.5	2312	2417.8	2374
681	173163	156697	105312	51100	1446.8	1405	11.01	11.25	1506.4	1442	1585.4	1516
682	150076	143156	14078	126384	2083.8	2054	11.13	11.37	2108.8	2065	2108.9	2066
683	16857	16235	5953	10060	1880.1	1867	11.4	11.63	1898.3	1872	1877.2	1859
684	136557	126765	102065	22953	2306.6	2365	11.34	11.62	2382.7	2408	2660.4	2655
685	157225	143018	103089	37960	1858.2	1819	10.92	11.14	1925.3	1854	2139.5	2046
686	112091	101162	8558	90615	1733.8	1664	10.69	10.92	1796.5	1703	1805.8	1712
687	667	602	502	93	1557.6	1536	12.21	12.47	1656.9	1617.5	1795.7	1662
688	433	396	306	89	1924.7	1916	12.08	12.44	2048.3	1987	2193.2	2161
689	311	290	24	249	1903	1775	10.83	10.92	1974.8	1820.5	2006.8	1841
690	645	602	25	576	1506	1469	12.49	12.77	1579.8	1534.5	1614.7	1550
691	504	473	280	192	1884.9	1876	11.98	12.19	1975.5	1941	2135.8	2018.5
692	489	458	20	364	1845.6	1808	12.05	12.31	1942.7	1863	1991.5	1898
693	95398	92481	68858	21764	2530.7	2527	12.45	12.75	2567.2	2542	2660	2646
694	58463	56861	11659	44825	2940.8	3045	12.4	12.73	2980.6	3059	2941.7	3035
695	88067	85885	1545	76007	2542.1	2551	12.15	12.42	2571.8	2561	2588.1	2573
696	112172	108298	83893	24294	2349.4	2335	12.38	12.68	2393.6	2354	2446.2	2414
697	82584	79038	59238	19788	2602.1	2604	12.13	12.45	2663.9	2632	2875.6	2803
698	79705	76974	6797	70138	2655	2611	11.61	11.93	2691.3	2625	2658.2	2605
699	322	298	83	141	1632.6	1480	11.95	12.21	1733.7	1545.5	1753.7	1645
700	521	489	85	382	2462.7	2548	12.57	12.81	2597.5	2593	2631.4	2625.5
701	9	8	0	7	953.2	788	10.38	10.37	1047.4	863	1103.1	938
702	844	784	773	3	2089.3	2150	12.64	13.03	2196.4	2192	1456.7	1307
703	731	660	652	6	2398.9	2576	12.72	13.05	2580.5	2659.5	2770.2	2839
704	920	838	239	597	1885.3	1954	12.77	13.02	2033.9	2020	2084.6	2073
705	487	467	22	437	2643.8	2724	11.59	11.73	2729.3	2763	2745.7	2767
706	564	525	525	0	1987.3	2006	11.41	11.57	2080.6	2065
707	738	703	680	20	2102.7	2109.5	11.54	11.7	2163.1	2149	2141.8	2024
708	815	770	534	170	2345.1	2409	11.45	11.58	2418.9	2438.5	2627.8	2661
709	506	478	206	249	2509	2524	11.51	11.67	2604.9	2556.5	2533	2555
710	21	19	19	0	2008.7	2230	11.43	11.27	2175	2275
711	668	618	610	4	1944.8	2041.5	12.82	13.08	2058.3	2079	2261	2282
712	272	233	58	163	1481.4	1228.5	11.73	11.97	1643.5	1375	1621	1284
713	582	548	84	153	2109.8	2189	12.79	13.17	2204.1	2215	2250.5	2252
715	697	659	642	16	2304.9	2380	12.82	13.16	2408.8	2418	2510.2	2473
716	340	323	308	15	2155.5	2214	12.75	13.1	2244.5	2263	2166.5	2383
717	728	681	667	10	2307.6	2376	12.83	13.25	2406.9	2418	2836.7	2940.5
718	636	577	556	13	1957.5	2020.5	12.44	12.87	2105	2097	2216.8	2516
719	550	502	501	1	2149.1	2211.5	12.3	12.71	2282.7	2290	1020	1020
720	576	528	524	2	2197.9	2261.5	12.54	12.87	2344.7	2365	2326.5	2326.5
721	263	247	162	75	2734.6	2917	12.97	13.33	2894.9	2983	3077.7	3151
722	574	512	477	35	1855.2	1856	12.06	12.49	1993.2	1958.5	2010.1	1843
723	532	504	471	10	2348.2	2474.5	13.05	13.56	2454.9	2497.5	2751.5	2600.5
724	513	466	466	0	1798.6	1794	12.33	12.81	1928	1885
725	521	479	479	0	1893.6	1950	12.54	12.91	2018.8	2013
726	711	669	665	1	1989.5	1985	12.49	12.98	2065.8	2020	2643	2643
727	576	528	101	389	2132.6	2160.5	12.5	12.97	2286.5	2232	2370.9	2329
728	510	468	465	3	2017.9	2048	12.51	12.93	2148.8	2128	1826.3	1606
729	91908	86280	11121	72806	1965.3	1904	11.6	11.91	2025.3	1938	1998.5	1924
730	127713	121857	112465	9233	2190.3	2174	12.24	12.56	2238.9	2195	2429.3	2401
731	120081	116168	8153	97442	2203.2	2223	12.45	12.75	2238.3	2234	2264.6	2253
732	150000	140733	140192	301	1874.2	1848	12.04	12.35	1935.7	1877	2244.9	2152
733	136071	130588	52433	73627	2275.2	2232	12.07	12.36	2318.4	2239	2370.1	2242
734	123036	117030	4000	110968	2137.1	2133	12.11	12.4	2197.8	2158	2202.3	2161
735	135407	126928	87446	18553	1808.9	1774	11.53	11.73	1864.6	1805	2109	2070
736	132216	124284	54026	69888	1926.9	1895	11.55	11.76	1987.7	1926	2073.2	2024
737	91508	86443	6579	73274	1977.4	1912	11.22	11.45	2021.9	1932	2043.2	1952
738	186980	171114	142973	24220	1804.5	1791	11.4	11.6	1889	1833	1980.2	1913
739	142985	133683	31679	90644	2147.4	2169	11.62	11.84	2225.5	2203	2287.1	2253
740	112129	104958	41713	60045	2044.7	2008	11.35	11.56	2111.7	2041	2207.3	2128
741	150901	143191	27564	95513	2286.6	2256	11.59	11.87	2336.6	2277	2350.5	2289
742	148121	137249	44617	82493	2113	2118	11.47	11.74	2191.8	2155	2242.8	2197
743	44364	42371	42310	59	2874.4	2957	11.79	12.11	2925.9	2973	3192.6	3152
744	123000	116858	110981	1471	2467.2	2472	11.68	11.98	2520.7	2495	2736.2	2676
745	116224	110598	81294	29063	2674.8	2706	11.7	11.99	2732.8	2730	2887.4	2887
746	112939	106924	89045	12975	2355.7	2352	11.64	11.92	2413.6	2377	2534.7	2492
747	90351	83269	77617	5053	2296	2285	11.05	11.32	2364.1	2323	2446.9	2414
748	152231	146750	25933	112353	2512.8	2535	11.39	11.62	2532.3	2542	2549.1	2555
749	107934	101493	7511	87695	2277.6	2231	10.81	11.06	2297.2	2239	2316.4	2253
750	102187	92148	1273	87018	2021.6	2152	10.6	10.85	2088	2194	2128.9	2213
751	120561	111846	4614	107043	2225.7	2184	10.76	11	2273.4	2210	2268.7	2206
752	140025	134361	19595	103718	2455.4	2460	11.16	11.37	2476.9	2467	2501.2	2488
753	87614	81137	16157	55836	2872.6	2830	10.71	11.01	2913.6	2849	2996.4	2915
754	105930	97993	96163	1816	2266.7	2261	11.33	11.61	2343.7	2300	2340.2	2314
755	81993	76263	75918	345	2460.9	2495	11.34	11.64	2536.1	2529	2496.3	2502
756	145480	138365	55101	73883	2634.1	2637	11.49	11.78	2679.9	2655	2720.3	2695
757	97871	91436	64067	27336	2716.4	2723	11.28	11.58	2783.3	2757	2964.6	2902
758	114708	107513	107459	50	2401.7	2400	11.42	11.71	2466.9	2427	2518.3	2544.5
759	120012	114974	14471	93473	3052.9	3090	11.27	11.52	3091	3102	3107.6	3118
760	149047	134146	2116	130737	1721.6	1737	10.82	11.05	1797.1	1786	1793.4	1784
761	115618	105757	8618	78430	2142.7	2069	10.35	10.58	2168.1	2080	2226.6	2128
762	153181	143193	10311	132637	2270.7	2262	10.95	11.19	2325.9	2286	2314.9	2279
763	9812	9433	4662	4285	3410.5	3488	11.08	11.3	3439.1	3494	3493.3	3634
764	24060	23247	18267	4812	3162.7	3199	11.4	11.61	3189.9	3206	3514.2	3647.5
765	134294	124611	124392	213	2342	2332	11.22	11.51	2405.4	2365	2630.2	2586
766	46772	45077	30001	13212	2928.4	2983	11.41	11.64	2950.7	2992	3154.9	3199
767	1294	1230	637	333	2269	2317.5	11.14	11.38	2294.5	2323.5	2406.3	2400
768	161412	149945	16810	132864	2344.4	2281	10.87	11.14	2393.8	2303	2408.5	2315
769	179602	166148	10406	155571	2228.8	2194	10.83	11.1	2279.3	2217	2277.5	2218
770	158174	147387	16567	128444	2217.4	2160	10.81	11.09	2247.6	2173	2252.9	2180
771	104247	93570	93465	104	1756.7	1712	10.67	10.88	1832.7	1754	1709.4	1658.5
772	113884	103947	6141	97331	1815.7	1766	10.71	10.9	1883	1802	1886.9	1809
773	176197	166017	13610	151711	2002.3	1978	10.65	10.86	2020.3	1984	2018	1985
774	122821	115661	115641	18	2154.1	2195	10.92	11.15	2186.7	2205	2296.8	2275
775	148534	141674	133985	6520	2583.9	2604	11.05	11.28	2611.7	2613	2606.3	2600.5
776	92801	81020	80242	771	1495.6	1432	10.51	10.68	1575.6	1489	1606.7	1532
777	162980	149918	104627	45140	1671.6	1590	11.16	11.41	1732.8	1621	1767.2	1651
778	122163	115797	62674	51557	2167.1	2108	11.28	11.52	2205.4	2124	2269.6	2190
779	97133	90863	87099	3590	1829.7	1776	11.25	11.52	1873.4	1796	2072.4	1959
780	90863	85541	14694	70357	2142.1	2112	11.4	11.66	2199	2137	2201.2	2144
781	265851	250360	129058	120618	2013.7	1983	11.33	11.58	2071.4	2022	1764.1	1697
782	102686	96598	87160	5509	1942	1898	11.32	11.59	1986.4	1921	2063	2022
783	128980	114984	114937	47	1866.3	1843	10.57	10.73	1955.8	1893	1966.5	1991
784	141931	128271	22722	104002	1896.9	1867	10.56	10.7	1971.2	1902	2001.9	1934
785	98816	89641	7232	75318	2120.5	2045	10.15	10.32	2137.8	2052	2147.5	2064
786	134951	121445	55317	65794	1854.4	1868	10.56	10.71	1937.3	1916	1972.7	1988
787	99768	95811	83553	11523	2941.1	2982	11.05	11.23	2971	2992	2917.1	2897
788	159102	146809	131972	583	1925.8	1901	10.69	10.84	1979.9	1929	2212.4	2108
789	151735	139425	135288	3563	1932.7	1892	11.15	11.4	1994.4	1927	2133.8	2065
790	88759	84648	15604	38460	2908.4	2906	11.35	11.59	2948	2921	2954.5	2925
791	144558	138292	10741	125586	2006.1	1979	11.39	11.62	2031.4	1989	2028.4	1991
792	137398	129454	115790	10699	2138.1	2118	11.35	11.61	2182.1	2136	2264.5	2221
793	147360	135532	68936	46846	1949.4	1910	11.02	11.24	2009.1	1938	2176.9	2097
794	94229	87282	41322	45179	1815.8	1781	10.97	11.22	1849.7	1798	1960.5	1916
795	29	22	2	19	1581	1667	9.659	9.441	1726.4	1671	1693.3	1675
796	150604	137606	68908	60503	1980.7	1957	10.92	11.13	2042.8	1986	2112.5	2047
797	184828	170817	6379	141519	1780.3	1743	10.94	11.13	1826.5	1765	1861.6	1794
798	100133	89440	31993	56770	2173.5	2089	10.31	10.49	2210.6	2109	2358	2254
799	136868	123380	3245	105603	1896	1870	10.53	10.72	1957.6	1899	1986.1	1926
800	113768	103029	14361	88585	1895.8	1862	10.74	10.96	1958	1896	1982.9	1921
801	83052	74887	5973	68801	1623.7	1531	10.68	10.88	1690.7	1570	1698.2	1576
802	175441	155655	147328	8207	1350.4	1287	10.65	10.83	1417	1329	1473.9	1382
803	102276	95143	31589	62888	2066.9	2063	10.86	11.08	2118.8	2088	2151.2	2123
804	100881	96218	8646	84308	2678.6	2694	11.11	11.35	2722.2	2712	2729.2	2721
805	140511	129767	129648	107	1946.4	1919	10.9	11.14	2004.6	1949	2099.7	2051
806	104024	91868	1703	67837	1431	1330	10.57	10.76	1506.8	1383	1529.4	1415
807	559	489	482	7	1633.5	1602	11.2	11.3	1716.3	1650	1665	1656
808	643	582	581	1	1699.6	1668	11.48	11.51	1784.5	1738.5	1357	1357
809	416	385	385	0	2354	2432.5	11.68	11.91	2423.8	2466
810	359	334	281	47	2286.6	2288	11.43	11.65	2380.3	2328	2427.8	2331
811	511	444	444	0	1708.1	1699	11.1	11.2	1810.9	1785.5
812	568	514	513	1	1758.9	1737	11.52	11.82	1823.4	1779.5	2965	2965
813	115840	106839	68678	38065	2065.2	2027	10.72	10.94	2115.7	2053	2198.9	2143
814	139334	126737	791	124317	1879.2	1832	10.57	10.76	1934.8	1860	1934.5	1861
815	84324	78548	66391	12103	2467.8	2514	10.82	11.05	2517.3	2535	2565.3	2589
816	75629	71223	5832	64783	2926.5	2978	10.59	10.79	2962.3	2992	2962.9	2996
817	112732	104850	103751	1093	2278.7	2266	10.87	11.11	2320.2	2283	2491.6	2435
818	133298	120669	59891	60171	1727.6	1697	10.5	10.66	1781.2	1726	1855.2	1830
819	91357	86339	45394	40866	2602	2597	11.44	11.73	2655.9	2619	2752.5	2723
820	94834	84420	84244	173	1660.3	1627	11.07	11.31	1753.4	1673	1805.6	1725
821	117463	111353	31212	79854	2329.8	2358	11.36	11.63	2373.5	2373	2387.8	2392
822	79800	71501	13272	57363	1708.9	1685	11	11.26	1797	1737	1810.1	1756
823	205093	184941	156203	28445	2008.7	1969	11	11.25	2083.8	2006	2417	2274
824	119687	106172	106149	20	1435.6	1382	11.06	11.3	1519.6	1427	2074.4	1608
825	87660	80145	80091	11	2359.1	2358	10.34	10.51	2416.3	2385	2704.1	2431
826	117680	106936	49297	26198	2045.5	2005	10.15	10.26	2090.6	2026	2212.8	2134
827	71244	64169	4586	59489	2581.2	2570	9.929	10.08	2620.7	2591	2604.1	2577
828	118993	104267	3851	100330	2015.4	2008	9.793	9.939	2050.2	2031	2045.4	2029
829	95535	88130	73689	7975	2287.5	2267	10.33	10.48	2330.5	2287	2430.8	2378
830	86425	80621	74809	5051	2194.1	2154	10.4	10.56	2230.7	2172	2403.2	2351
831	94216	89902	17334	30803	3223.1	3260	11.03	11.24	3265.6	3279	3337.4	3306
832	137822	129795	115929	13804	2197.9	2142	10.92	11.13	2235.2	2159	2421.6	2362
833	103852	98556	59080	39088	2888.8	2928	11	11.24	2927.9	2942	3020.6	3027
834	142665	136238	123428	11886	2639.6	2593	11.05	11.27	2668.9	2606	2745.2	2695
835	111887	103627	93094	10516	2262.2	2224	10.8	11.03	2314.6	2248	2518.3	2436
836	96964	87717	84488	2784	1824.4	1764	10.68	10.88	1889.9	1799	1969.2	1865
837	98194	93622	48591	44043	2933.8	2930	11.56	11.84	2979.4	2948	3055.8	3020
838	111193	102276	9075	93140	2159.3	2219	10.95	11.2	2228.4	2227	2183.1	2221
839	108359	103129	102764	344	2782.1	2829	11.63	11.93	2828.4	2847	2960.4	2955
840	119060	109548	17769	90582	2267.1	2250	10.93	11.2	2329.1	2283	2322.9	2290
841	107589	96964	89092	7782	2143.7	2155	11.1	11.35	2239.5	2205	2587.5	2507
842	148858	143248	132353	9018	2801.1	2761	11.73	12.01	2832.8	2773	2677.4	2651
843	138773	130018	18229	97323	1909.8	1884	11.03	11.22	1953.9	1908	2002.2	1958
844	159437	150678	147933	2505	1975.7	1943	11.07	11.29	2014.3	1962	2190.8	2153
845	140189	129864	68046	59387	1699.7	1645	10.74	10.94	1728.3	1659	1818	1749
846	100731	90624	6320	81777	2150.4	2038	10.3	10.54	2180.7	2052	2191.1	2060
847	153815	140481	14606	122833	1831.1	1821	10.78	10.98	1898	1858	1903.7	1871
848	159281	144323	3105	140119	1638.7	1590	10.85	11.03	1715.3	1627	1713.2	1625
849	156236	142288	117702	24420	1586.2	1547	11.24	11.5	1645.9	1581	1726.4	1658
850	150400	134175	53701	75448	1524.5	1513	11.18	11.42	1604.4	1565	1616.3	1578
851	153585	143073	125352	17395	1808.2	1770	11.31	11.59	1845.8	1787	2029.3	1939
852	161893	144746	144149	581	1679.9	1649	11.16	11.41	1764.1	1693	1978.3	1884
853	153725	136396	124611	10843	1561.1	1535	11.13	11.37	1642.6	1580	1709	1635
854	136499	126520	32188	93654	1708.3	1654	11.09	11.36	1746	1669	1780.1	1695
488_1	123737	110780	110774	4	1437.5	1405	11.09	11.34	1508	1449	1462.8	1387
710-p	162642	152412	152294	88	1908.1	1887	10.98	11.2	1956.1	1913	2061.6	2028
BD_10	122127	107812	11277	57643	1688.3	1574	10.36	10.58	1747.1	1621	1934.3	1845
BD_11	146590	134371	5004	128927	1960.8	1890.5	10.71	10.95	2014.1	1914	2006.4	1908
BD_12	218514	208602	115576	89876	2264.9	2240	11.19	11.41	2292	2250	2375.3	2329
BD_13	121442	111367	6994	104302	1850.2	1787	10.8	11.06	1889.5	1808	1884.1	1807
BD_14	124541	112801	3280	109425	1839.9	1785	10.65	10.94	1881	1807	1869.8	1800
BD_15	163721	151108	148317	2769	1721.9	1687	11.16	11.42	1778.5	1716	1777.4	1720
BD_16	160576	142080	141273	796	1699.6	1665	10.93	11.16	1801.5	1715	1808.7	1728
BD_17	187557	171140	151195	10766	1893	1864	11.13	11.38	1976.1	1904	2061.7	1966
BD_18	111523	107888	41692	65216	2441.4	2432	11.93	12.24	2463.4	2441	2432.5	2412
BD_19	85390	80513	4360	75701	1948.1	1925	11.65	11.97	1993.7	1951	1999.9	1958
BD_20	26837	25461	19063	2905	1748.5	1720	11.58	11.87	1770.6	1727	1909.8	1852
BD_21	105790	98286	4151	93531	1844.8	1800	11.48	11.77	1901.1	1828	1905.2	1833
BD_22	117901	112488	25530	86177	2228.7	2192	11.81	12.13	2267.4	2210	2302.8	2246
BD_23	238741	226427	165406	56609	1796.7	1739	11.27	11.49	1829.7	1754	1919.4	1845
BD_24	112518	103144	8411	94260	2011.7	1919	10.4	10.62	2027.1	1925	2024.2	1925
BD_25	139821	133489	124108	7909	2285.7	2243	11.01	11.2	2312.5	2254	2438.1	2367
BD_26	113964	104198	51100	47184	1828.3	1740	10.46	10.66	1845.9	1747	1941.2	1829
BD_28	121097	110867	33848	76693	1907	1829	10.48	10.67	1942.1	1846	1966.1	1871
BD_29	136698	130941	2172	128037	2242.5	2202	10.89	11.07	2259.7	2209	2255.9	2207
BD_30	83577	76026	9538	66412	1646.4	1619	11.03	11.3	1707.7	1655	1693.1	1650
BD_31	116405	99764	8392	77534	1878	1767	9.861	10.05	1870.9	1756	1905.8	1788
BD_32	183359	170094	126489	37914	1844.7	1791	10.7	10.87	1882.1	1811	2047.5	1979
BD_33	182667	170956	163355	7440	1719.1	1681	10.78	10.97	1750.2	1696	1903.6	1877
BD_34	108561	96388	12331	83079	1958.2	1889	10.16	10.33	2012.3	1925	2038.4	1950
BD_35	143615	133617	48534	84982	2182.5	2255	10.48	10.65	2221.1	2274	2204.6	2246
BD_36	141494	126429	73802	51737	1916.9	1820	10.29	10.46	1938.4	1831	2130.7	2002
bd_37	128364	116195	72028	43927	1868.9	1815	10.71	10.94	1931.1	1848	2034.8	1948
bd_38	216755	205159	7231	194685	2018.9	1987	11.09	11.32	2061.2	2005	2060.8	2006
bd_39	95238	89956	2820	83537	2024	1954	10.76	11.01	2041.5	1960	2041.8	1962
bd_40	69032	63770	604	61010	2494.4	2542	10.87	11.13	2570.3	2576	2577	2581
bd_41	71060	65673	65569	103	2514.8	2573	11.1	11.39	2602.6	2612	2559.5	2566
bd_42	144436	137308	127841	8880	2571.9	2600	11.32	11.58	2624.9	2620	2901.2	2890
bd_43	132338	126139	14486	23714	2594.6	2558	10.6	10.76	2625.4	2571	2674.5	2628
bd_44	121148	113706	113606	67	1984	1961	10.92	11.15	2029.7	1985	2270.7	2201
bd_45	94973	84258	963	8548	2037.4	1928	9.934	10.17	2031.5	1922	2179.8	2045
bd_47	39979	38807	4825	29881	3127.8	3124	11.08	11.26	3154.5	3132	3136.3	3110
bd_48	175571	160979	8504	151820	2348.6	2304	10.41	10.65	2386	2324	2375.9	2316
bd_49	182520	167880	6572	160914	2045.4	1958	10.45	10.66	2084.6	1976	2077.7	1970
bd_50	152787	142213	548	140723	2067	2007	10.76	10.97	2112.4	2029	2112.9	2029
bd_52	70436	64212	6776	51771	2766.2	2798	10.37	10.58	2830.9	2835	2803.9	2822
bd_53	8147	7868	3375	4034	2601.6	2634	10.93	11.11	2625.5	2643.5	2661.1	2691
bd_54	72135	69482	63030	6219	2472.3	2507	11.1	11.3	2494.6	2513	2570.8	2590
bd_55	145713	136088	4190	125923	2044.6	1979	10.69	10.89	2091.1	2000	2086.8	1998
bd_56	87232	83769	11976	26913	2602.9	2624	11.11	11.3	2631	2634	2680.8	2675
bd_57	64289	60813	4802	55805	2406.5	2401	10.81	11.04	2435.6	2412	2426	2406
bd_58	45150	42345	1169	38127	3142.4	3195.5	10.66	10.91	3187	3217	3192.6	3219
bd_59	95195	89735	1916	87588	2554.9	2591	11.24	11.5	2618.8	2619	2616.5	2617
bd_60	109254	100160	5932	77962	2104.7	2123	10.62	10.88	2142.6	2147	2167	2152
bd_61	140177	131513	8194	109408	2422.3	2429	10.89	11.11	2476.9	2458	2485.3	2475
bd_62	107428	97302	1976	30794	2664.8	2807	10.44	10.7	2693.8	2832	2835.4	2824
bd_63	105679	95686	663	92097	2088.5	2048	10.62	10.85	2139.4	2075	2138	2074
bd_64	76648	71591	2485	68925	2031.8	1997	10.61	10.84	2034.3	1998	2031.2	1996
bd_65	65112	56702	5165	50967	2359.3	2291	10.08	10.33	2397.1	2315	2360.8	2295
bd_66	112386	98437	28269	69742	1807.7	1913	10.86	11.04	1963.2	2036	1999.9	2081
bd_67	105119	98416	81221	14172	2391.6	2392	10.91	11.14	2443.4	2416	2673.4	2630
bd_68	159472	149100	1562	146992	1778.9	1677	10.97	11.19	1820.6	1698	1822.3	1700
bd_69	111902	104497	469	98466	2467.2	2415	10.9	11.13	2503.4	2430	2501.5	2428
BD_7	119743	103566	13062	90171	1386.8	1249	10.52	10.72	1464.4	1305	1405.3	1268
bd_70	125582	118358	2102	113902	2164.4	2063	10.82	11.07	2175.5	2066	2176	2067
bd_71	116095	109207	1795	105151	2489.6	2456	10.88	11.11	2529.5	2473	2529.2	2473
bd_72	127699	118493	49403	68324	2516.4	2415	10.62	10.84	2528.6	2419	2710.3	2585
bd_73	133031	124877	3738	121003	2249.8	2220	10.74	10.99	2274.9	2224	2268	2222
bd_74	76552	70585	4700	62195	2125.3	2077	10.88	11.15	2186.2	2111	2180.1	2115
bd_75	131208	121458	3683	117041	2064	2032	11.25	11.51	2138.7	2067	2144.8	2072
bd_76	222508	215970	2158	202930	1968.6	1966	11.36	11.58	1983.4	1972	1985.8	1974
bd_78	82223	75429	8783	66528	2365	2304	10.68	10.97	2425.3	2333	2398.2	2313
bd_79	119669	111930	1880	109043	1998.6	1923	11.01	11.28	2044.6	1941	2043.2	1940
BD_8	117785	106752	8362	97583	1913.4	1836	10.6	10.82	1973	1873	1950.7	1852
bd_80	45766	44414	189	42588	3696.2	3817	11.18	11.41	3731.9	3818	3748.2	3820
BD_9	144444	135752	14517	101295	2107.3	2046	10.77	11.03	2132.3	2058	2149.3	2079
BD-1	190708	183373	177105	5793	2300.1	2305	11.43	11.69	2323.7	2314	2374.2	2374
BD-2	116717	112977	55542	44162	2604.7	2637	11.43	11.66	2626	2644	2664.2	2677
BD-3	157085	148600	148529	65	1738.5	1708	11.2	11.45	1767.8	1721	1763.7	1662
BD-4	81524	73260	27636	39940	1783.2	1716	10.58	10.81	1838.9	1753	1902	1830
BD-5	132168	125254	117138	7565	2122.4	2106	11.28	11.55	2155.6	2120	2403.7	2374
BD-6	131699	125983	26275	49347	2180.4	2146	11.17	11.37	2209	2159	2197.5	2156
et_1	103132	99295	500	98025	2981.1	3175	11.25	11.47	3015.8	3187	3013.2	3188
et_10	107985	105374	15902	38375	3270.2	3324	12.26	12.5	3294.8	3332	3386.4	3416
et_11	14	14	5	7	2656.5	2587	12.32	12.8	2656.5	2587	2769.3	2775
et_12	46692	45598	12188	27657	2788.6	2836	12.05	12.29	2806.7	2842	2823.3	2876
et_13	108688	105972	2501	91024	2915.8	2955	11.43	11.67	2933.6	2961	2945.7	2973
et_14	13863	13520	1924	10535	2839.2	2875	11.44	11.67	2859.4	2882	2861	2886
et_15	159833	155248	1327	149423	2387.1	2360	11.81	12.02	2414.2	2369	2413.1	2369
et_16	133271	129957	5781	110060	2943.9	2970	11.43	11.66	2962.4	2976	2984	2998
et_17	139679	130444	29375	99107	2270.3	2291	11.17	11.41	2337.2	2325	2411	2391
et_18	152297	143279	95359	42430	2154.8	2220	11.62	11.81	2225.2	2257	2141.9	2242
et_19	124206	120351	7529	99496	2698	2732	11.09	11.29	2718	2739	2741.6	2764
et_2	158105	150952	146170	4110	2240.3	2210	11.23	11.41	2280.4	2229	2556.2	2480
et_20	125525	121074	14315	80116	2596	2582	11.21	11.4	2621.1	2591	2686	2650
et_21	130513	124234	116218	7067	2254.4	2239	11.43	11.64	2301.2	2259	2555.2	2482
et_22	144041	138650	94147	41407	2349.8	2322	11.51	11.72	2381	2334	2516.9	2466
et_23	100442	95590	46646	45078	2830.9	2949	11.46	11.65	2899.8	2977	2874.6	2974
et_24	74009	69557	2277	59254	2544	2734	11.03	11.23	2628.9	2772	2637.6	2779
et_25	11900	11607	6661	1958	3103.8	3141	12.13	12.39	3120.4	3147	3204.7	3300
et_26	123600	120946	116769	1284	2934.7	2971	12.44	12.74	2952.4	2977	3014.8	3062
et_27	120500	117460	18998	41511	2928.2	2958	11.77	12.02	2945.6	2963	2975.2	2996
et_28	163258	154812	3511	77176	2144.1	2076	11.44	11.74	2185.5	2098	2166.7	2079
et_29	12527	11921	620	5335	2388.2	2437	11.94	12.21	2449.3	2474	2382.2	2391
et_3	69512	66383	66355	21	2502.3	2601	11.26	11.47	2548	2617	2943	3123
et_30	187861	181020	2578	86227	2827.8	2813	12.06	12.38	2868.9	2830	2836.7	2805
et_31	106124	102885	22939	76487	2489.3	2446	11.92	12.2	2515.1	2464	2462.1	2312
et_32	115206	111266	109590	1664	2329.1	2302	11.97	12.24	2360.2	2315	2543.9	2453
et_33	94028	91914	21945	67950	3018.4	3069	11.89	12.11	3042	3076	3050.9	3088
et_34	129616	124212	1650	121141	2223.9	2165	11.48	11.73	2256.9	2179	2252.4	2179
et_35	101329	96545	95606	882	2331.5	2320	11.78	12.06	2381.4	2344	2259.4	2192
et_36	116663	112745	107658	4939	2355.2	2341	12.02	12.29	2387.9	2355	2153.2	2095
et_37	15754	15021	12314	2354	2865.9	2912	11.97	12.23	2942.8	2937	3396.4	3415
et_38	114291	100809	10302	90283	1208.6	1041	11.42	11.61	1294	1107	1244.7	1074
et_39	11147	10877	5016	4828	2837.6	2867	11.8	11.98	2862.4	2876	2933.4	2957.5
et_4	152392	145373	12828	130888	2189.8	2148	11.09	11.25	2233.3	2167	2240.5	2176
et_40	169272	162129	16943	145025	2466.6	2389	11.56	11.82	2511.3	2411	2459.9	2374
et_41	260587	251469	31426	201857	2729.1	2773	11.68	11.94	2765.4	2788	2843.5	2851
et_42	258395	248127	238486	8499	2296.5	2296	11.95	12.22	2337.4	2314	2506.1	2539
et_43	147155	141684	27100	108391	2567.1	2556	10.76	10.9	2583.6	2562	2640	2617
et_44	74105	69004	20636	43425	2294.9	2237	10.63	10.81	2320.7	2248	2423.7	2352
et_45	114970	110692	2845	96845	2214.9	2158	11.01	11.2	2237	2166	2239.7	2168
et_46	112124	108412	101740	6601	3118.8	3143	11.2	11.41	3148.9	3154	3701.7	3912
et_47	61831	54108	2449	50984	2632.4	2508	9.9	10.16	2622.1	2500	2617.2	2496
et_48	81218	74403	2421	71919	2033.8	1973	10.42	10.64	2057.8	1982	2051.5	1979
et_49	108385	98925	4033	80340	1944.7	1914	10.56	10.81	1988.3	1938	2014.4	1928
et_5	20	19	11	8	2315.9	2219.5	10.42	9.934	2413.4	2224	2147	1995
et_50	142009	126238	126149	85	1719.9	1690	10.8	11.03	1808.9	1740	1894.6	1837
et_51	99945	96212	83263	6569	2109.8	2133	11.25	11.48	2128.9	2139	2215.5	2214
et_52	133054	127659	87070	38206	2767.7	2801	11.31	11.57	2804.5	2814	2856.8	2866
et_53	144039	137681	4622	129500	2489.6	2471	11.09	11.3	2523.4	2483	2525.4	2491
et_54	150687	141232	6397	133171	2057.2	2032	11.04	11.27	2110.9	2054	2118.1	2063
et_55	186062	173249	5144	167895	1824.4	1737	10.89	11.16	1866.5	1760	1860.9	1755
et_56	158501	154329	39254	94190	3320	3321	11.45	11.64	3346.2	3330	3400.2	3398
et_57	1350	1302	507	680	2065.8	2076.5	11.21	11.4	2093.3	2079	2123.1	2103
et_58	153903	142993	4020	138802	1988.9	1949	10.85	11.12	2034.5	1972	2029.5	1969
et_59	166909	161696	15528	134421	2912.3	3020	11.6	11.86	2945.9	3032	2931.2	3030
et_6	101300	97835	5621	67159	3077	3107	10.7	10.85	3096.7	3113	3115	3128
et_60	133549	126498	5063	120951	2059.4	1984	11.02	11.29	2087.5	1996	2085.1	1995
et_61	585	499	108	386	2553.5	2576	10.22	10.1	2720.6	2790	2810.5	2855.5
et_62	266426	250193	2927	245037	1962.7	1944	11.58	11.8	2031.8	1981	2037.3	1986
et_63	228922	218016	4110	213381	1906	1878	11.22	11.43	1941.6	1896	1940.4	1896
et_64	169791	164435	51453	112784	3080	3041	11.58	11.79	3124.8	3061	3155.6	3053
et_7	2503	2434	1041	1234	3393.2	3498	12.25	12.51	3424.4	3507.5	3429.2	3502.5
et_8	462584	447346	208629	194122	2540.3	2521	12.1	12.35	2571.2	2532	2747.9	2707
et_9	101522	98381	82933	13047	1762.4	1732	12.22	12.49	1778.8	1737	1940.1	1865
hd_1	176697	161583	122005	39242	1557.3	1505	10.8	11	1609.5	1536	1644.3	1572
hd_10	221359	197759	197465	270	1940.6	1966	11.07	11.31	2063.6	2028	2200.4	2083.5
hd_11	27997	26696	21544	4335	2048.3	2019	11.27	11.48	2079.8	2033	2245.3	2204
hd_12	157153	140099	137843	1973	1578.8	1586	11.05	11.27	1676.5	1643	1815	1819
hd_13	138246	129994	128402	1502	2040.8	1993	11.38	11.67	2088	2018	2207	2146
hd_14	125621	113461	112755	688	1674.5	1627	10.99	11.24	1744.1	1669	1798.9	1711
hd_15	144783	135691	5721	20721	1727.1	1647	11.12	11.37	1765.1	1665	1809.9	1696
hd_16	172786	165131	123262	36492	2297.6	2246	11.42	11.69	2329	2259	2463.5	2391
hd_17	177577	163375	68231	94815	1742.2	1673	11.21	11.46	1809.8	1709	1866	1767
hd_18	177613	165512	164313	1059	1627.6	1585	11.26	11.53	1671.3	1607	1814.9	1712
hd_19	117359	111378	8764	93434	2310.8	2261	11.7	12.05	2368.9	2291	2389.6	2308
hd_2	162015	142516	124852	17583	1469.9	1422	10.59	10.77	1544.3	1470	1594.1	1513
hd_20	141705	134248	2023	131955	2023.4	1978	12.15	12.47	2080.4	2006	2080.4	2007
hd_21	165883	161155	14543	127479	2808.7	2765	12.16	12.43	2842.6	2778	2849.9	2780
hd_22	118284	112548	13321	99070	2398.7	2317	11.96	12.31	2455.7	2347	2482.4	2371
hd_23	183546	175321	121140	53861	2437.4	2462	12.45	12.8	2492.2	2487	2433.2	2466
hd_24	145278	138289	6829	131018	2160	2109	11.81	12.14	2210.5	2135	2207.5	2131
hd_25	129838	122233	14242	107528	2026.8	2023	11.69	11.96	2087.6	2056	2100.3	2074
hd_26	145134	139021	104683	33985	2129.2	2087	12.02	12.3	2174.2	2108	2308.6	2243
hd_27	128852	123109	4303	107283	2281	2221	11.67	11.94	2330.9	2244	2344.8	2253
hd_28	121272	117347	6230	107204	2693.8	2674	12.03	12.32	2734.1	2690	2741.5	2698
hd_29	171767	162350	19439	141769	2600.1	2762	12.04	12.31	2692.5	2798	2714.8	2814
hd_3	174254	163238	71833	87712	1806.7	1767	10.8	11	1839	1781	1892.9	1836
hd_30	143595	131680	77998	53577	2093.8	2201	11.82	12.06	2212.9	2271	2049	2153
hd_31	126939	119939	35933	81716	2088.7	2099	11.33	11.6	2141.6	2133	2040.3	2060
hd_32	125901	121019	3378	57140	2231.3	2152	11.5	11.73	2267.3	2168	2314.9	2197
hd_33	166628	159928	128485	31309	2302.9	2276	11.95	12.21	2350.5	2296	2452	2404
hd_34	127731	121368	7125	97105	2429	2349	11.07	11.33	2477.3	2369	2508	2390
hd_35	200941	195846	4575	189823	2557.7	2574	12.03	12.27	2586.7	2585	2591.4	2588
hd_36	91499	85531	9705	68797	2103.7	2092	11.49	11.77	2171.3	2137	2212.6	2184
hd_37	45880	43611	3156	40448	3124.6	3119	10.55	10.73	3154	3130	3155.5	3134
hd_38	110281	101355	31316	62222	2372.3	2409	10.33	10.5	2428.4	2419	2465.8	2437
hd_39	119184	111577	55903	55563	1972.1	1965	10.65	10.83	2012.9	1985	2077.8	2111
hd_4	125630	114859	114829	27	2071.2	2055	10.73	10.96	2135.7	2087	2182	2121
hd_40	59595	56696	7609	48289	3052.4	3062	10.53	10.71	3084.5	3075	3109.4	3105
hd_41	106583	99699	98612	852	2229.1	2201	10.75	10.95	2277.9	2225	2603.1	2529
hd_42	101396	92347	88779	3425	1689.2	1646	10.53	10.71	1746	1676	1860.3	1802
hd_43	72575	69888	54649	14679	2627.7	2645	11.18	11.38	2650.8	2654	2799.2	2794
hd_44	75044	67118	351	58898	2478.6	2394	10.09	10.33	2483.1	2391	2498.7	2405
hd_45	113443	104679	15125	89499	2013.6	1941	10.43	10.66	2017.1	1940	2021.8	1946
hd_46	126481	116434	30489	83396	1984.1	1916	10.67	10.86	2020.8	1935	2061.9	1983
hd_47	141430	134734	130688	3379	2632.6	2641	11.07	11.3	2660.6	2652	2956.3	2953
hd_48	104035	95525	35268	59029	2143.8	2070	10.53	10.74	2169.9	2083	2246.8	2148
hd_49	82190	79526	34738	40303	3201.9	3232	11.02	11.18	3224.1	3241	3323.1	3365
hd_5	55088	52507	38127	13701	2728.2	2775	10.9	11.07	2756.2	2788	2867.1	2894
hd_50	78407	73275	72923	313	2332.9	2317	10.96	11.18	2388.8	2342	2621.3	2500
hd_51	116019	108998	108544	425	1857.9	1816	10.92	11.12	1893.6	1831	2027	1933
hd_52	92580	88667	87882	683	2759.9	2778	11.13	11.35	2793.1	2791	3003.6	2984
hd_53	61262	59056	16715	32649	3363.8	3406	10.88	11.04	3387.3	3414	3499.2	3548
hd_54	162100	154940	142653	10493	1967.4	1919	11.02	11.21	1992.3	1930	2129.1	2058
hd_55	46661	45277	8792	31349	3437.9	3499	11.18	11.36	3462.4	3507	3513.7	3575
hd_56	115303	111510	74502	30469	2850.1	2867	11.33	11.52	2877.1	2877	3096	3100
hd_57	147987	140725	135532	3830	1822.7	1782	11.23	11.46	1851.6	1794	1929.4	1863
hd_58	71830	66681	5617	49438	2464.3	2438	10.61	10.83	2503.9	2455	2544.2	2489
hd_59	114712	111129	61437	44071	2874.2	2886	11.28	11.46	2900	2895	3054.4	3058
hd_6	159781	146163	144715	1441	1667.5	1636	10.74	10.95	1715.6	1663	1844.7	1769
hd_60	140982	135242	38108	85101	2348.1	2307	10.88	11.06	2372.4	2318	2477.1	2420
hd_7	199355	178177	126615	49759	1522	1456	11.09	11.3	1616.8	1517	1705.4	1589
hd_8	337845	281444	230188	48961	1341.7	1283	10.82	11.01	1484.1	1391	1681.1	1571
hd_9	7518	7011	5092	1809	1692.6	1705.5	11.2	11.44	1747.9	1724	1768.7	1737

## Sheet: Table S2
Table S2. Cultuer, nanopore sequencing and qPCR results for 1045 samples
SampleName	Gender	Age (Year)	Diagnosis	Hospital	Dataset	Kingdom	Cluture Results	Organism detected by Nanopore	Reads	Abundances	RPK	qPCR conformation	Group (composite standard)
1	male	90	NA	Shanghai East Hospital	validation set	Bacteria	ND	ND					TN
						Fungi	ND	ND					TN
2	female	91	UTI	Shanghai East Hospital	validation set	Bacteria	Escherichia coli	Escherichia coli	164134	0.9977	409.957		TP
						Fungi	ND	ND					TN
3	female	92	non-UTI	Shanghai East Hospital	validation set	Bacteria	ND	ND					TN
						Fungi	ND	ND					TN
4	male	93	UTI	Shanghai East Hospital	validation set	Bacteria	ND	ND					TN
						Fungi	ND	ND					TN
5	female	94	UTI	Shanghai East Hospital	validation set	Bacteria	ND	Gardnerella vaginalis	748	0.8433	89.9255	pos	TP
						Fungi	ND	ND					TN
6	female	95	UTI	Shanghai East Hospital	training set	Bacteria	ND	ND					TN
						Fungi	Candida glabrata	Candida glabrata	1148	0.9795	4.26558		TP
7	female	96	UTI	Shanghai East Hospital	validation set	Bacteria	ND	Enterococcus faecium	512	0.0194	4.28309	pos	TP
						Fungi	Candida glabrata	Candida glabrata	23455	0.8906	196.21		TP
8	female	85	UTI	Shanghai East Hospital	validation set	Bacteria	Escherichia coli	Escherichia coli	2788	0.1345	21.5963		TP
							ND	Streptococcus anginosus	4507	0.2174	34.912	pos	TP
							ND	Gardnerella vaginalis	2949	0.1422	22.8435	neg	FP
						Fungi	ND	ND					TN
9	male	82	UTI	Shanghai East Hospital	validation set	Bacteria	ND	ND					TN
						Fungi	Candida tropicalis	Candida tropicalis	27808	0.9929	211.006		TP
10	male	63	UTI	Shanghai East Hospital	training set	Bacteria	Proteus mirabilis	Proteus mirabilis	167896	0.9905	920.457		TP
							ND	Morganella morganii	1050	0.0062	5.75642	NA	FP
						Fungi	ND	ND					TN
11	male	68	UTI	Shanghai East Hospital	validation set	Bacteria	Streptococcus mitis	Streptococcus mitis	207	0.1652	1.47331		TP
						Fungi	ND	ND					TN
12	female	65	UTI	Shanghai East Hospital	validation set	Bacteria	Staphylococcus epidermidis	Staphylococcus epidermidis	20761	0.9652	175.96		TP
						Fungi	ND	ND					TN
13	male	77	non-UTI	Shanghai East Hospital	training set	Bacteria	ND	ND					TN
						Fungi	ND	ND					TN
15	male	60	UTI	Shanghai East Hospital	validation set	Bacteria	ND	ND					TN
						Fungi	ND	ND					TN
16	female	33	UTI	Shanghai East Hospital	validation set	Bacteria	Escherichia coli	Escherichia coli	19121	0.9956	94.6041		TP
						Fungi	ND	ND					TN
17	female	76	UTI	Shanghai East Hospital	training set	Bacteria	Klebsiella pneumoniae	Klebsiella pneumoniae	33002	0.9912	163.946		TP
						Fungi	ND	ND					TN
18	male	57	NA	Shanghai East Hospital	training set	Bacteria	Klebsiella pneumoniae	Klebsiella pneumoniae	93546	0.9806	820.255		TP
						Fungi	ND	ND					TN
19	female	90	UTI	Shanghai East Hospital	validation set	Bacteria	ND	ND					TN
						Fungi	Candida tropicalis	Candida tropicalis	1080	0.9583	7.52681		TP
20	female	90	UTI	Shanghai East Hospital	validation set	Bacteria	ND	ND					TN
						Fungi	Candida tropicalis	Candida tropicalis	82894	0.9944	369.907		TP
21	female	68	UTI	Shanghai East Hospital	training set	Bacteria	Escherichia coli	ND					FN
						Fungi	ND	ND					TN
22	female	62	UTI	Shanghai East Hospital	validation set	Bacteria	ND	Streptococcus anginosus	20992	0.7984	137.693	pos	TP
							ND	Streptococcus agalactiae	617	0.0235	4.0471	NA	FP
						Fungi	ND	ND					TN
23	female	88	UTI	Shanghai East Hospital	validation set	Bacteria	Escherichia coli	Escherichia coli	307878	0.9985	872.675		TP
						Fungi	ND	ND					TN
24	male	65	UTI	Shanghai East Hospital	training set	Bacteria	ND	ND					TN
						Fungi	ND	ND					TN
25	male	83	non-UTI	Shanghai East Hospital	validation set	Bacteria	ND	ND					TN
						Fungi	ND	ND					TN
26	male	54	non-UTI	Shanghai East Hospital	validation set	Bacteria	ND	ND					TN
						Fungi	ND	ND					TN
27	female	69	UTI	Shanghai East Hospital	validation set	Bacteria	Escherichia coli	Escherichia coli	57949	0.995	669.428		TP
						Fungi	ND	ND					TN
28	male	72	UTI	Shanghai East Hospital	validation set	Bacteria	ND	ND					TN
						Fungi	ND	ND					TN
29	male	61	UTI	Shanghai East Hospital	validation set	Bacteria	Acinetobacter baumannii	Acinetobacter baumannii	594881	0.9997	893.27		TP
						Fungi	ND	ND					TN
30	female	83	UTI	Shanghai East Hospital	training set	Bacteria	Enterococcus faecium	Enterococcus faecium	9620	0.8507	538.092		TP
						Fungi	ND	ND					TN
31	female	52	UTI	Shanghai East Hospital	validation set	Bacteria	ND	ND					TN
						Fungi	Candida tropicalis	Candida tropicalis	2556	0.9748	7.78656		TP
32	male	64	NA	Shanghai East Hospital	validation set	Bacteria	ND	ND					TN
						Fungi	ND	ND					TN
33	female	90	UTI	Shanghai East Hospital	training set	Bacteria	ND	ND					TN
						Fungi	Candida tropicalis	Candida tropicalis	8913	0.9934	41.9339		TP
34	male	85	NA	Shanghai East Hospital	validation set	Bacteria	ND	ND					TN
						Fungi	ND	ND					TN
35	NA	NA	non-UTI	Shanghai East Hospital	validation set	Bacteria	ND	Escherichia coli	465	0.0929	8.05879	pos	TP
						Fungi	ND	ND					TN
36	female	83	UTI	Shanghai East Hospital	validation set	Bacteria	Enterococcus faecium	Enterococcus faecium	301187	0.8975	684.519		TP
						Bacteria	ND	Enterococcus faecalis	10169	0.0303	23.1115	pos	TP
						Bacteria	ND	Enterococcus hirae	662	0.002	1.50455	NA	FP
						Fungi	ND	Candida albicans	2420	0.0072	5.50002	neg	FP
37	male	71	UTI	Shanghai East Hospital	validation set	Bacteria	ND	Proteus mirabilis	85323	0.7682	672.316	pos	TP
						Bacteria	Klebsiella pneumoniae	Klebsiella pneumoniae	21865	0.1969	172.289		TP
						Fungi	ND	ND					TN
38	female	70	NA	Shanghai East Hospital	validation set	Bacteria	ND	ND					TN
						Fungi	ND	ND					TN
39	female	90	UTI	Shanghai East Hospital	training set	Bacteria	ND	ND					TN
						Fungi	Candida tropicalis	Candida tropicalis	59305	0.9956	408.139		TP
40	male	69	UTI	Shanghai East Hospital	validation set	Bacteria	Klebsiella pneumoniae	Klebsiella pneumoniae	11498	0.9776	48.7199		TP
						Fungi	ND	ND					TN
41	male	64	UTI	Shanghai East Hospital	validation set	Bacteria	Enterococcus faecium	Enterococcus faecium	6394	0.9849	34.7196		TP
						Fungi	ND	ND					TN
42	female	71	UTI	Shanghai East Hospital	validation set	Bacteria	Klebsiella pneumoniae	Klebsiella pneumoniae	76650	0.9784	559.118		TP
						Bacteria	ND	Enterobacter hormaechei	1310	0.0167	9.5557	NA	FP
						Fungi	ND	ND					TN
43	female	75	UTI	Shanghai East Hospital	validation set	Bacteria	Enterococcus faecium	Enterococcus faecium	18688	0.256	176.806		TP
						Fungi	ND	Candida albicans	53940	0.739	510.322	NA	FP
44	male	68	UTI	Shanghai East Hospital	training set	Bacteria	ND	Klebsiella oxytoca	321	0.0078	5.43994	NA	FP
		68				Bacteria	Klebsiella pneumoniae	Klebsiella pneumoniae	39455	0.9616	668.638		TP
		68				Fungi	ND	ND					TN
45	female	61	UTI	Shanghai East Hospital	validation set	Bacteria	Escherichia coli	Escherichia coli	93773	0.9995	869.783		TP
						Fungi	ND	ND					TN
46	female	76	NA	Shanghai East Hospital	validation set	Bacteria	Klebsiella pneumoniae	Klebsiella pneumoniae	27434	0.989	176.787		TP
						Fungi	ND	ND					TN
47	female	70	UTI	Shanghai East Hospital	training set	Bacteria	Escherichia coli	Escherichia coli	79788	0.9996	860.155		TP
						Fungi	ND	ND					TN
48	female	86	UTI	Shanghai East Hospital	validation set	Bacteria	Staphylococcus aureus	Staphylococcus aureus	2456	0.9516	9.56137		TP
						Fungi	ND	ND					TN
49	male	70	UTI	Shanghai East Hospital	validation set	Bacteria	ND	ND					TN
						Fungi	ND	ND					TN
50	male	67	UTI	Shanghai East Hospital	validation set	Bacteria	ND	Corynebacterium aurimucosum	202	0.0027	1.59011	NA	FP
							ND	Corynebacterium resistens	1288	0.017	10.1389	NA	FP
							ND	Proteus mirabilis	1184	0.0156	9.32027	NA	FP
							ND	Enterococcus faecium	752	0.0099	5.91963	NA	FP
							ND	Streptococcus agalactiae	334	0.0044	2.6292	NA	FP
							ND	Corynebacterium simulans	2906	0.0384	22.8756	NA	FP
							ND	Corynebacterium diphtheriae	928	0.0123	7.30507	NA	FP
							Corynebacterium striatum	Corynebacterium striatum	58470	0.7725	460.267		TP
						Fungi	ND	ND					TN
51	male	81	UTI	Shanghai East Hospital	training set	Bacteria	ND	Escherichia coli	309	0.0298	2.5818	pos	TP
							ND	Klebsiella pneumoniae	1133	0.1093	9.4666	pos	TP
							Acinetobacter baumannii	Acinetobacter baumannii	1668	0.1609	13.9367		TP
						Fungi	ND	ND					TN
52	female	84	NA	Shanghai East Hospital	training set	Bacteria	Enterococcus faecium	ND					FN
						Fungi	Candida albicans	Candida albicans	8548	0.9834	21.7175		TP
53	female	89	UTI	Shanghai East Hospital	validation set	Bacteria	Corynebacterium jeikeium	Corynebacterium jeikeium	8227	0.5424	44.8896		TP
							ND	Staphylococcus haemolyticus	571	0.0377	3.11559	pos	TP
						Fungi	ND	Candida glabrata	1773	0.1169	9.67415	pos	TP
54	male	88	UTI	Shanghai East Hospital	validation set	Bacteria	ND	ND					TN
						Fungi	ND	ND					TN
55	female	64	UTI	Shanghai East Hospital	validation set	Bacteria	ND	ND					TN
						Fungi	ND	ND					TN
56	female	52	UTI	Shanghai East Hospital	training set	Bacteria	Escherichia coli	Escherichia coli	53098	0.993	810.063		TP
						Fungi	ND	ND					TN
57	male	40	UTI	Shanghai East Hospital	validation set	Bacteria	ND	ND					TN
						Fungi	ND	ND					TN
58	female	79	UTI	Shanghai East Hospital	training set	Bacteria	ND	ND					TN
						Fungi	Candida albicans	Candida albicans	4462	0.9671	19.4358		TP
59	female	56	UTI	Shanghai East Hospital	validation set	Bacteria	ND	Streptococcus constellatus	44307	0.3771	291.561	NA	FP
							ND	Enterococcus faecalis	9996	0.0851	65.7783	pos	TP
							ND	Klebsiella pneumoniae	19065	0.1623	125.457	pos	TP
							ND	Staphylococcus aureus	718	0.0061	4.72477	NA	FP
							ND	Enterococcus gallinarum	231	0.002	1.52009	NA	FP
						Fungi	ND	ND					TN
60	male	61	UTI	Shanghai East Hospital	validation set	Bacteria	Acinetobacter baumannii	Acinetobacter baumannii	112621	0.9992	694.415		TP
						Fungi	ND	ND					TN
61	male	63	UTI	Shanghai East Hospital	validation set	Bacteria	ND	Streptococcus anginosus	413	0.463	4.63472	pos	TP
						Fungi	ND	ND					TN
62	male	37	UTI	Shanghai East Hospital	validation set	Bacteria	ND	Enterococcus faecalis	2034	0.0694	16.8101	pos	TP
							Staphylococcus epidermidis	Staphylococcus epidermidis	20031	0.683	165.547		TP
						Fungi	ND	ND					TN
63	female	88	UTI	Shanghai East Hospital	validation set	Bacteria	Escherichia coli	Escherichia coli	6860	0.7942	29.248		TP
							Enterococcus faecalis	Enterococcus faecalis	1700	0.1968	7.24805		TP
						Fungi	ND	ND					TN
64	female	87	UTI	Shanghai East Hospital	validation set	Bacteria	Escherichia coli	Escherichia coli	103253	0.9957	831.84		TP
						Fungi	ND	ND					TN
65	male	85	UTI	Shanghai East Hospital	training set	Bacteria	ND	ND					TN
						Fungi	Candida albicans	Candida albicans	49146	0.9962	167.323		TP
66	male	76	UTI	Shanghai East Hospital	validation set	Bacteria	Acinetobacter baumannii	Acinetobacter baumannii	506	0.0108	2.92112		TP
						Fungi	Candida glabrata	Candida glabrata	46297	0.9883	267.271		TP
67	female	66	UTI	Shanghai East Hospital	validation set	Bacteria	Escherichia coli	Escherichia coli	25416	0.6238	203.058		TP
						Fungi	ND	ND					TN
68	male	62	UTI	Shanghai East Hospital	validation set	Bacteria	Escherichia coli	Escherichia coli	38933	0.9963	283.1		TP
						Fungi	ND	ND					TN
69	male	70	UTI	Shanghai East Hospital	validation set	Bacteria	Proteus mirabilis	Proteus mirabilis	138666	0.9821	840.013		TP
						Fungi	ND	ND					TN
70	male	77	UTI	Shanghai East Hospital	validation set	Bacteria	ND	Escherichia coli	2486	0.0734	15.9746	pos	TP
							ND	Enterococcus faecalis	220	0.0065	1.41368	pos	TP
						Fungi	ND	ND					TN
71	male	81	UTI	Shanghai East Hospital	validation set	Bacteria	ND	ND					TN
						Fungi	Candida tropicalis	Candida tropicalis	47995	0.994	223.181		TP
72	male	79	UTI	Shanghai East Hospital	validation set	Bacteria	ND	Enterococcus hirae	339	0.0024	1.6124	NA	FP
							Enterococcus faecalis	Enterococcus faecalis	141101	0.9937	671.127		TP
						Fungi	ND	ND					TN
73	male	84	NA	Shanghai East Hospital	validation set	Bacteria	ND	ND					TN
						Fungi	ND	Candida parapsilosis	130468	0.9997	860.613	pos	TP
74	male	79	non-UTI	Shanghai East Hospital	validation set	Bacteria	ND	ND					TN
						Fungi	ND	ND					TN
75	male	88	UTI	Shanghai East Hospital	validation set	Bacteria	Escherichia coli	Escherichia coli	64219	0.8075	444.216		TP
							ND	Corynebacterium jeikeium	613	0.0077	4.24025	pos	TP
							ND	Corynebacterium striatum	3975	0.05	27.4959	pos	TP
							ND	Corynebacterium urealyticum	3703	0.0466	25.6144	pos	TP
						Fungi	ND	ND					TN
76	male	73	UTI	Shanghai East Hospital	validation set	Bacteria	ND	Corynebacterium resistens	8169	0.0897	67.1798	NA	FP
							Enterococcus faecium	Enterococcus faecium	36936	0.4055	303.752		TP
							Acinetobacter junii	Acinetobacter junii	932	0.0102	7.66454		TP
							ND	Enterococcus faecalis	43900	0.482	361.023	pos	TP
						Fungi	ND	ND					TN
77	female	76	UTI	Shanghai East Hospital	validation set	Bacteria	Enterococcus faecium	Enterococcus faecium	3530	0.9613	17.0447		TP
						Fungi	ND	ND					TN
78	male	53	UTI	Shanghai East Hospital	validation set	Bacteria	Escherichia coli	Escherichia coli	2017	0.9907	12.7281		TP
						Fungi	ND	ND					TN
79	female	85	UTI	Shanghai East Hospital	validation set	Bacteria	ND	Streptococcus anginosus	407	0.0045	2.62023	pos	TP
							Escherichia coli	Escherichia coli	89327	0.9925	575.079		TP
						Fungi	ND	ND					TN
80	male	62	UTI	Shanghai East Hospital	validation set	Bacteria	Escherichia coli	Escherichia coli	39004	0.9966	190.184		TP
						Fungi	ND	ND					TN
81	female	68	UTI	Shanghai East Hospital	validation set	Bacteria	Escherichia coli	Escherichia coli	115195	0.9863	456.277		TP
							ND	Salmonella enterica	1506	0.0129	5.96514	NA	FP
						Fungi	ND	ND					TN
82	male	64	UTI	Shanghai East Hospital	validation set	Bacteria	Stenotrophomonas maltophilia	Stenotrophomonas maltophilia	2148	0.0147	11.5999		TP
							Citrobacter freundii	Citrobacter freundii	126783	0.8699	684.67		TP
							ND	Pseudomonas putida	3312	0.0227	17.8859	NA	FP
							ND	Salmonella enterica	1205	0.0083	6.50739	pos	TP
							ND	Delftia tsuruhatensis	6993	0.048	37.7645	NA	FP
						Fungi	ND	ND					TN
83	female	57	UTI	Shanghai East Hospital	validation set	Bacteria	ND	Citrobacter freundii	606	0.4899	173.49	NA	FP
							ND	Gardnerella vaginalis	439	0.3549	125.68	pos	TP
						Fungi	ND	ND					TN
84	female	57	UTI	Shanghai East Hospital	validation set	Bacteria	ND	ND					TN
						Fungi	ND	Candida albicans	630	0.4446	3.20616	pos	TP
85	male	67	UTI	Shanghai East Hospital	validation set	Bacteria	ND	ND					TN
						Fungi	ND	ND					TN
86	male	67	UTI	Shanghai East Hospital	validation set	Bacteria	ND	ND					TN
						Fungi	ND	ND					TN
87	male	59	UTI	Shanghai East Hospital	validation set	Bacteria	ND	ND					TN
						Fungi	ND	ND					TN
88	male	33	UTI	Shanghai East Hospital	validation set	Bacteria	ND	ND					TN
						Fungi	ND	ND					TN
89	female	28	UTI	Shanghai East Hospital	validation set	Bacteria	Gardnerella vaginalis	Gardnerella vaginalis	80922	0.9621	388.199		TP
						Fungi	ND	ND					TN
90	male	24	non-UTI	Shanghai East Hospital	validation set	Bacteria	ND	Ureaplasma urealyticum	678	0.2845	3.98709	NA	FP
							ND	Gardnerella vaginalis	1405	0.5896	8.26232	pos	TP
						Fungi	ND	ND					TN
91	male	65	UTI	Shanghai East Hospital	validation set	Bacteria	ND	ND					TN
						Fungi	ND	ND					TN
92	male	39	non-UTI	Shanghai East Hospital	validation set	Bacteria	ND	Enterococcus faecium	355	0.0664	37.2899	NA	FP
							ND	Enterococcus faecalis	4604	0.8614	483.613	pos	TP
						Fungi	ND	ND					TN
93	male	86	UTI	Shanghai East Hospital	validation set	Bacteria	ND	ND					TN
						Fungi	ND	ND					TN
94	male	64	UTI	Shanghai East Hospital	validation set	Bacteria	ND	ND					TN
						Fungi	ND	ND					TN
95	female	82	UTI	Shanghai East Hospital	validation set	Bacteria	Escherichia coli	Escherichia coli	107899	0.9991	660.438		TP
						Fungi	ND	ND					TN
96	male	57	UTI	Shanghai East Hospital	validation set	Bacteria	ND	Escherichia coli	4520	0.9843	39.4781	pos	TP
						Fungi	ND	ND					TN
97	male	80	UTI	Shanghai East Hospital	validation set	Bacteria	Escherichia coli	Escherichia coli	65089	0.9855	504.425		TP
						Fungi	ND	ND					TN
98	female	69	UTI	Shanghai East Hospital	validation set	Bacteria	ND	Escherichia coli	2866	0.6366	23.4032	pos	TP
						Fungi	ND	ND					TN
99	female	85	UTI	Shanghai East Hospital	validation set	Bacteria	ND	Enterococcus faecium	20812	0.9459	121.213	pos	TP
							ND	Staphylococcus haemolyticus	642	0.0292	3.73912	pos	TP
							ND	Corynebacterium striatum	253	0.0115	1.47352	pos	TP
						Fungi	ND	ND					TN
100	male	90	UTI	Shanghai East Hospital	validation set	Bacteria	Enterococcus faecalis	Enterococcus faecalis	104919	0.9837	685.078		TP
							ND	Enterococcus gallinarum	757	0.0071	4.9429	NA	FP
						Fungi	ND	ND					TN
102	male	74	UTI	Shanghai East Hospital	validation set	Bacteria	ND	ND					TN
						Fungi	ND	ND					TN
103	male	73	UTI	Shanghai East Hospital	validation set	Bacteria	ND	Staphylococcus haemolyticus	525	0.6426	4.18044	pos	TP
						Fungi	ND	ND					TN
104	male	67	UTI	Shanghai East Hospital	training set	Bacteria	ND	ND					TN
						Fungi	ND	ND					TN
106	female	84	UTI	Shanghai East Hospital	validation set	Bacteria	ND	ND					TN
						Fungi	ND	ND					TN
107	male	76	UTI	Shanghai East Hospital	validation set	Bacteria	Escherichia coli	Escherichia coli	74439	0.9679	702.891		TP
						Fungi	ND	ND					TN
108	female	37	UTI	Shanghai East Hospital	training set	Bacteria	ND	Lactobacillus jensenii	4331	0.9268	41.7482	NA	FP
						Fungi	ND	ND					TN
109	female	27	UTI	Shanghai East Hospital	training set	Bacteria	ND	ND					TN
						Fungi	ND	ND					TN
111	female	41	UTI	Shanghai East Hospital	training set	Bacteria	ND	Lactobacillus jensenii	991	0.0415	7.89472	NA	FP
						Fungi	ND	ND					TN
112	male	77	UTI	Shanghai East Hospital	validation set	Bacteria	ND	Escherichia coli	4353	0.0899	65.7722	pos	TP
							ND	Pseudomonas putida	31218	0.6448	471.692	pos	TP
						Fungi	Candida tropicalis	Candida tropicalis	11071	0.2287	167.279		TP
113	female	55	UTI	Shanghai East Hospital	validation set	Bacteria	ND	Enterococcus faecalis	60167	0.9923	688.654	pos	TP
						Fungi	ND	ND					TN
114	female	27	UTI	Shanghai East Hospital	validation set	Bacteria	ND	ND					TN
						Fungi	ND	ND					TN
115	female	67	UTI	Shanghai East Hospital	validation set	Bacteria	Enterococcus faecium	Enterococcus faecium	34168	0.4517	249.321		TP
						Fungi	ND	Candida glabrata	41253	0.5454	301.02	pos	TP
117	male	76	UTI	Shanghai East Hospital	validation set	Bacteria	ND	ND					TN
						Fungi	ND	ND					TN
118	female	62	UTI	Shanghai East Hospital	validation set	Bacteria	ND	ND					TN
						Fungi	Candida tropicalis	Candida tropicalis	114980	0.9928	817.165		TP
119	male	68	UTI	Shanghai East Hospital	validation set	Bacteria	ND	ND					TN
						Fungi	ND	ND					TN
120	male	55	UTI	Shanghai East Hospital	validation set	Bacteria	Klebsiella pneumoniae	Klebsiella pneumoniae	784	0.008	6.30499		TP
						Fungi	Candida tropicalis	Candida tropicalis	96901	0.9881	779.285		TP
121	female	57	UTI	Shanghai East Hospital	training set	Bacteria	Enterococcus faecalis	Enterococcus faecalis	9989	0.9707	133.181		TP
						Fungi	ND	ND					TN
123	male	70	UTI	Shanghai East Hospital	validation set	Bacteria	Proteus mirabilis	Proteus mirabilis	187955	0.9796	814.437		TP
						Fungi	ND	ND					TN
124	male	84	UTI	Shanghai East Hospital	validation set	Bacteria	ND	Staphylococcus haemolyticus	1446	0.6999	7.82311	pos	TP
							ND	Staphylococcus epidermidis	261	0.1263	1.41205	pos	TP
						Fungi	ND	ND					TN
125	male	64	UTI	Shanghai East Hospital	validation set	Bacteria	Escherichia coli	Escherichia coli	245	0.491	1.3506		TP
						Fungi	ND	ND					TN
126	male	85	non-UTI	Shanghai East Hospital	validation set	Bacteria	ND	ND					TN
						Fungi	ND	ND					TN
127	male	70	UTI	Shanghai East Hospital	validation set	Bacteria	ND	Gardnerella vaginalis	4444	0.9382	61.0037	pos	TP
						Fungi	ND	ND					TN
128	male	66	non-UTI	Shanghai East Hospital	training set	Bacteria	ND	ND					TN
						Fungi	ND	ND					TN
129	female	73	UTI	Shanghai East Hospital	training set	Bacteria	ND	ND					TN
						Fungi	Candida glabrata	Candida glabrata	121562	0.9985	791.249		TP
130	male	65	non-UTI	Shanghai East Hospital	training set	Bacteria	ND	ND					TN
						Fungi	ND	ND					TN
131	female	62	UTI	Shanghai East Hospital	validation set	Bacteria	ND	Enterococcus faecalis	1270	0.0903	7.64393	pos	TP
							ND	Gardnerella vaginalis	12555	0.8923	75.5665	pos	TP
						Fungi	ND	ND					TN
132	female	30	UTI	Shanghai East Hospital	validation set	Bacteria	Escherichia coli	Escherichia coli	46593	0.9763	322.917		TP
							ND	Gardnerella vaginalis	925	0.0194	6.41079	NA	FP
						Fungi	ND	ND					TN
133	female	75	UTI	Shanghai East Hospital	validation set	Bacteria	Escherichia coli	Escherichia coli	120969	0.9522	742.209		TP
							ND	Gardnerella vaginalis	4411	0.0347	27.0638	pos	TP
						Fungi	ND	ND					TN
134	female	78	UTI	Shanghai East Hospital	training set	Bacteria	ND	ND					TN
						Fungi	ND	Candida glabrata	1158	0.0084	7.39445	pos	TP
							Candida tropicalis	Candida tropicalis	7934	0.0574	50.6628		TP
							ND	Candida albicans	128752	0.9317	822.15	pos	TP
135	male	57	NA	Shanghai East Hospital	validation set	Bacteria	ND	ND					TN
						Fungi	Candida tropicalis	Candida tropicalis	93371	0.829	512.585		TP
136	male	52	UTI	Shanghai East Hospital	validation set	Bacteria	Escherichia coli	Escherichia coli	13062	0.7135	119.827		TP
							ND	Corynebacterium jeikeium	1889	0.1032	17.3292	NA	FP
							ND	Corynebacterium singulare	366	0.02	3.35758	NA	FP
						Fungi	ND	ND					TN
137	male	86	UTI	Shanghai East Hospital	training set	Bacteria	Enterobacter cloacae	Enterobacter cloacae	77207	0.9478	743.261		TP
						Fungi	ND	ND					TN
139	male	54	non-UTI	Shanghai East Hospital	validation set	Bacteria	ND	ND					TN
						Fungi	ND	ND					TN
140	female	68	UTI	Shanghai East Hospital	validation set	Bacteria	ND	ND					TN
						Fungi	ND	ND					TN
141	female	84	UTI	Shanghai East Hospital	training set	Bacteria	ND	ND					TN
						Fungi	Candida albicans	Candida albicans	45579	0.9967	619.213		TP
142	male	69	UTI	Shanghai East Hospital	training set	Bacteria	ND	ND					TN
						Fungi	ND	Candida glabrata	17977	0.3336	309.783	pos	TP
							Candida albicans	Candida albicans	35841	0.6651	617.618		TP
143	female	78	UTI	Shanghai East Hospital	validation set	Bacteria	Escherichia coli	Escherichia coli	99319	0.9993	853.491		TP
						Fungi	ND	ND					TN
144	male	55	UTI	Shanghai East Hospital	training set	Bacteria	Klebsiella pneumoniae	Klebsiella pneumoniae	87327	0.9958	813.782		TP
						Fungi	ND	ND					TN
145	female	78	UTI	Shanghai East Hospital	validation set	Bacteria	ND	ND					TN
						Fungi	ND	Candida tropicalis	1765	0.0115	10.0504	pos	TP
							Candida albicans	Candida albicans	151601	0.9863	863.258		TP
146	male	69	UTI	Shanghai East Hospital	validation set	Bacteria	ND	ND					TN
						Fungi	ND	Candida glabrata	16147	0.151	119.202	pos	TP
							Candida albicans	Candida albicans	90497	0.8461	668.077		TP
147	male	88	UTI	Shanghai East Hospital	validation set	Bacteria	ND	ND					TN
						Fungi	Candida albicans	Candida albicans	113182	0.9973	670.875		TP
148	male	53	UTI	Shanghai East Hospital	validation set	Bacteria	Serratia marcescens	Serratia marcescens	732	0.0578	21.5256		TP
						Fungi	ND	ND					TN
149	female	67	UTI	Shanghai East Hospital	validation set	Bacteria	Enterococcus faecium	Enterococcus faecium	79615	0.9921	802.215		TP
							ND	Enterococcus hirae	283	0.0035	2.85156	NA	FP
						Fungi	ND	ND					TN
150	female	77	UTI	Shanghai East Hospital	validation set	Bacteria	Enterococcus faecium	Enterococcus faecium	88404	0.9948	725.682		TP
							ND	Enterococcus hirae	216	0.0024	1.77308	NA	FP
						Fungi	ND	ND					TN
151	female	76	UTI	Shanghai East Hospital	training set	Bacteria	ND	Klebsiella oxytoca	606	0.0048	4.23658	NA	FP
							Klebsiella pneumoniae	Klebsiella pneumoniae	125153	0.991	874.951		TP
						Fungi	ND	ND					TN
153	male	60	UTI	Shanghai East Hospital	training set	Bacteria	ND	ND					TN
						Fungi	ND	ND					TN
154	male	80	non-UTI	Shanghai East Hospital	validation set	Bacteria	ND	ND					TN
						Fungi	ND	ND					TN
155	male	75	non-UTI	Shanghai East Hospital	validation set	Bacteria	ND	ND					TN
						Fungi	ND	ND					TN
156	female	66	UTI	Shanghai East Hospital	validation set	Bacteria	ND	Lactobacillus jensenii	3186	0.043	21.4195	NA	FP
							ND	Gardnerella vaginalis	65746	0.8862	442.011	neg	FP
						Fungi	ND	ND					TN
157	female	77	UTI	Shanghai East Hospital	training set	Bacteria	Enterococcus faecium	Enterococcus faecium	68974	0.9912	535.708		TP
							ND	Enterococcus hirae	391	0.0056	3.03682	NA	FP
						Fungi	ND	ND					TN
158	female	55	NA	Shanghai East Hospital	validation set	Bacteria	ND	ND					TN
						Fungi	Candida tropicalis	Candida tropicalis	97945	0.9945	617.646		TP
159	female	45	UTI	Shanghai East Hospital	validation set	Bacteria	Streptococcus anginosus	Streptococcus anginosus	1053	0.142	4.72081		TP
							ND	Enterococcus faecalis	5743	0.7744	25.747	pos	TP
						Fungi	ND	ND					TN
160	male	84	UTI	Shanghai East Hospital	validation set	Bacteria	ND	ND					TN
						Fungi	Candida tropicalis	Candida tropicalis	161565	0.997	745.959		TP
162	male	55	UTI	Shanghai East Hospital	validation set	Bacteria	Klebsiella pneumoniae	Klebsiella pneumoniae	2952	0.9727	16.0087		TP
						Fungi	ND	ND					TN
163	female	87	UTI	Shanghai East Hospital	validation set	Bacteria	Proteus mirabilis	Proteus mirabilis	6858	0.0953	71.335		TP
							ND	Streptococcus constellatus	323	0.0045	3.35975	NA	FP
							ND	Staphylococcus haemolyticus	937	0.013	9.74641	pos	TP
							ND	Enterococcus faecalis	801	0.0111	8.33177	pos	TP
							ND	Salmonella enterica	49430	0.6865	514.157	NA	FP
							ND	Staphylococcus epidermidis	378	0.0053	3.93185	pos	TP
						Fungi	ND	ND					TN
165	female	76	UTI	Shanghai East Hospital	validation set	Bacteria	ND	ND					TN
						Fungi	Candida tropicalis	Candida tropicalis	58010	0.9939	407.757		TP
166	male	68	UTI	Shanghai East Hospital	training set	Bacteria	ND	ND					TN
						Fungi	Candida tropicalis	Candida tropicalis	45860	0.995	329.336		TP
167	female	67	UTI	Shanghai East Hospital	training set	Bacteria	Enterococcus faecium	Enterococcus faecium	136258	0.9931	864.285		TP
							ND	Enterococcus hirae	772	0.0056	4.8968	NA	FP
						Fungi	ND	ND					TN
168	female	70	UTI	Shanghai East Hospital	validation set	Bacteria	Lactobacillus crispatus	Lactobacillus crispatus	1249	0.0585	9.16381		TP
							ND	Enterococcus faecium	648	0.0303	4.75432	pos	TP
							ND	Gardnerella vaginalis	13634	0.6382	100.032	pos	TP
						Fungi	ND	ND					TN
169	female	87	UTI	Shanghai East Hospital	training set	Bacteria	Enterococcus faecalis	Enterococcus faecalis	45705	0.5153	435.46		TP
							ND	Staphylococcus epidermidis	5212	0.0588	49.658	pos	TP
						Fungi	ND	Candida glabrata	36739	0.4142	350.035	pos	TP
170	male	68	UTI	Shanghai East Hospital	training set	Bacteria	ND	ND					TN
						Fungi	Candida parapsilosis	Candida parapsilosis	94816	0.9974	741.95		TP
171	male	80	UTI	Shanghai East Hospital	validation set	Bacteria	ND	Streptococcus oralis	2487	0.1072	41.9153	pos	TP
							ND	Corynebacterium jeikeium	301	0.013	5.07298	NA	FP
							Enterococcus faecalis	Enterococcus faecalis	223	0.0096	3.75838		TP
						Fungi	ND	ND					TN
172	female	88	UTI	Shanghai East Hospital	training set	Bacteria	Enterococcus faecium	Enterococcus faecium	1692	0.0467	15.547		TP
						Fungi	ND	ND					TN
173	female	87	UTI	Shanghai East Hospital	validation set	Bacteria	Enterococcus faecalis	Enterococcus faecalis	61950	0.6048	475.759		TP
							ND	Staphylococcus epidermidis	2078	0.0203	15.9585	pos	TP
						Fungi	ND	Candida glabrata	37111	0.3623	285.002	pos	TP
							ND	Candida albicans	394	0.0039	3.02581	pos	TP
174	male	68	UTI	Shanghai East Hospital	validation set	Bacteria	ND	ND					TN
						Fungi	Candida parapsilosis	Candida parapsilosis	78043	0.9989	816.384		TP
175	male	64	UTI	Shanghai East Hospital	validation set	Bacteria	Enterococcus faecium	Enterococcus faecium	30534	0.9526	235.145		TP
							ND	Enterococcus faecalis	533	0.0166	4.10467	pos	TP
						Fungi	ND	ND					TN
176	female	88	UTI	Shanghai East Hospital	validation set	Bacteria	Escherichia coli	Escherichia coli	100169	0.9784	784.55		TP
							ND	Salmonella enterica	1701	0.0166	13.3227	NA	FP
						Fungi	ND	ND					TN
177	male	68	UTI	Shanghai East Hospital	validation set	Bacteria	ND	ND					TN
						Fungi	Candida tropicalis	Candida tropicalis	4911	0.9935	33.5288		TP
178	female	28	UTI	Shanghai East Hospital	validation set	Bacteria	ND	Escherichia coli	12076	0.2537	100.697	pos	TP
							Enterococcus faecalis	Enterococcus faecalis	296	0.0062	2.46823		TP
							ND	Gardnerella vaginalis	34093	0.7162	284.288	pos	TP
						Fungi	ND	ND					TN
179	male	75	UTI	Shanghai East Hospital	validation set	Bacteria	ND	Corynebacterium simulans	262	0.02	2.09152	NA	FP
							Pseudomonas aeruginosa	Pseudomonas aeruginosa	9865	0.7523	78.7512		TP
						Fungi	ND	ND					TN
180	female	55	NA	Shanghai East Hospital	validation set	Bacteria	ND	ND					TN
						Fungi	Candida tropicalis	Candida tropicalis	99919	0.9949	677.495		TP
181	female	71	UTI	Shanghai East Hospital	validation set	Bacteria	Escherichia coli	Escherichia coli	83925	0.999	760.17		TP
						Fungi	ND	ND					TN
182	female	46	UTI	Shanghai East Hospital	validation set	Bacteria	Escherichia coli	Escherichia coli	12408	0.9957	80.4497		TP
						Fungi	ND	ND					TN
183	male	68	UTI	Shanghai East Hospital	validation set	Bacteria	ND	ND					TN
						Fungi	Candida parapsilosis	Candida parapsilosis	7477	0.9988	54.0546		TP
184	female	67	UTI	Shanghai East Hospital	validation set	Bacteria	Enterococcus faecium	Enterococcus faecium	15518	0.4768	101.754		TP
						Fungi	ND	Candida parapsilosis	16903	0.5193	110.836	pos	TP
185	female	54	UTI	Shanghai East Hospital	validation set	Bacteria	ND	ND					TN
						Fungi	ND	ND					TN
186	female	41	UTI	Shanghai East Hospital	training set	Bacteria	ND	Escherichia coli	1990	0.1315	25.6652	pos	TP
							Gardnerella vaginalis	Gardnerella vaginalis	8371	0.5531	107.961		TP
						Fungi	ND	ND					TN
187	female	30	UTI	Shanghai East Hospital	validation set	Bacteria	Enterococcus faecium	Enterococcus faecium	83921	0.9503	669.002		TP
						Fungi	ND	Candida parapsilosis	227	0.0026	1.8096	pos	TP
188	female	80	UTI	Shanghai East Hospital	training set	Bacteria	Escherichia coli	Escherichia coli	24268	0.82	219.719		TP
						Fungi	ND	ND					TN
189	female	86	UTI	Shanghai East Hospital	validation set	Bacteria	Escherichia coli	Escherichia coli	13034	0.9964	116.473		TP
						Fungi	ND	ND					TN
190	female	64	UTI	Shanghai East Hospital	training set	Bacteria	Escherichia coli	Escherichia coli	42397	0.7211	514.983		TP
							ND	Salmonella enterica	9022	0.1535	109.587	NA	FP
						Fungi	ND	ND					TN
191	female	75	UTI	Shanghai East Hospital	training set	Bacteria	ND	ND					TN
						Fungi	Candida albicans	Candida albicans	6183	0.9963	38.3675		TP
192	male	70	non-UTI	Shanghai East Hospital	validation set	Bacteria	ND	ND					TN
						Fungi	ND	ND					TN
193	female	83	UTI	Shanghai East Hospital	validation set	Bacteria	Escherichia coli	Escherichia coli	60555	0.9989	819.851		TP
						Fungi	ND	ND					TN
194	female	66	UTI	Shanghai East Hospital	validation set	Bacteria	ND	Escherichia coli	3481	0.7324	29.7621	pos	TP
							Klebsiella pneumoniae	Klebsiella pneumoniae	1025	0.2157	8.7636		TP
						Fungi	ND	ND					TN
195	female	71	UTI	Shanghai East Hospital	validation set	Bacteria	Escherichia coli	Escherichia coli	39160	0.9964	477.485		TP
						Fungi	ND	ND					TN
196	male	83	UTI	Shanghai East Hospital	validation set	Bacteria	ND	Enterococcus faecium	1613	0.0267	16.8287	pos	TP
						Fungi	Candida tropicalis	Candida tropicalis	58511	0.9689	610.456		TP
197	female	70	UTI	Shanghai East Hospital	training set	Bacteria	ND	Streptococcus intermedius	366	0.0042	3.14387	NA	FP
							Streptococcus oralis	Streptococcus oralis	16589	0.192	142.496		TP
							ND	Streptococcus anginosus	528	0.0061	4.53542	pos	TP
							ND	Corynebacterium simulans	261	0.003	2.24194	NA	FP
							ND	Enterococcus faecalis	65109	0.7534	559.274	pos	TP
							ND	Streptococcus mitis	1334	0.0154	11.4588	NA	FP
						Fungi	ND	ND					TN
198	female	67	UTI	Shanghai East Hospital	validation set	Bacteria	Enterococcus faecium	Enterococcus faecium	79507	0.8651	685.01		TP
							ND	Enterococcus hirae	437	0.0048	3.76507	NA	FP
						Fungi	ND	Candida parapsilosis	11834	0.1288	101.958	pos	TP
199	female	31	UTI	Shanghai East Hospital	training set	Bacteria	Escherichia coli	Escherichia coli	69459	0.9989	853.21		TP
						Fungi	ND	ND					TN
200	female	84	UTI	Shanghai East Hospital	validation set	Bacteria	Escherichia coli	Escherichia coli	75132	0.9591	816.244		TP
							ND	Enterococcus faecium	2588	0.033	28.1164	pos	TP
						Fungi	ND	ND					TN
201	female	63	UTI	Shanghai East Hospital	validation set	Bacteria	ND	ND					TN
						Fungi	ND	ND					TN
202	male	50	UTI	Shanghai East Hospital	validation set	Bacteria	ND	Escherichia coli	266	0.9708	2.21456	pos	TP
						Fungi	ND	ND					TN
203	female	69	non-UTI	Shanghai East Hospital	validation set	Bacteria	ND	ND					TN
						Fungi	ND	ND					TN
204	male	70	UTI	Shanghai East Hospital	validation set	Bacteria	Enterococcus faecium	Enterococcus faecium	135790	0.9935	830.881		TP
							ND	Enterococcus hirae	736	0.0054	4.50348	NA	FP
						Fungi	ND	ND					TN
205	male	68	UTI	Shanghai East Hospital	validation set	Bacteria	ND	ND					TN
						Fungi	Candida parapsilosis	Candida parapsilosis	419	0.9813	3.16062		TP
206	male	62	UTI	Shanghai East Hospital	training set	Bacteria	ND	ND					TN
						Fungi	ND	ND					TN
207	female	59	UTI	Shanghai East Hospital	validation set	Bacteria	ND	ND					TN
						Fungi	ND	ND					TN
208	female	80	UTI	Shanghai East Hospital	training set	Bacteria	Escherichia coli	Escherichia coli	96094	0.9981	873.923		TP
						Fungi	ND	ND					TN
209	female	69	UTI	Shanghai East Hospital	training set	Bacteria	Proteus mirabilis	Proteus mirabilis	604	0.1747	3.42557		TP
						Fungi	ND	ND					TN
210	female	81	UTI	Shanghai East Hospital	validation set	Bacteria	Enterococcus faecium	Enterococcus faecium	11856	0.9645	99.6227		TP
						Fungi	Candida tropicalis	Candida tropicalis	404	0.0329	3.3947		TP
211	male	80	UTI	Shanghai East Hospital	validation set	Bacteria	ND	ND					TN
						Fungi	Candida albicans	Candida albicans	52032	0.9963	745.135		TP
212	female	75	UTI	Shanghai East Hospital	validation set	Bacteria	Escherichia coli	Escherichia coli	46216	0.9985	824.55		TP
						Fungi	ND	ND					TN
213	female	89	UTI	Shanghai East Hospital	validation set	Bacteria	Enterococcus faecium	Enterococcus faecium	27387	0.5359	297.358		TP
						Fungi	Candida tropicalis	Candida tropicalis	23237	0.4547	252.299		TP
							ND	Candida albicans	316	0.0062	3.43102	pos	TP
214	female	46	UTI	Shanghai East Hospital	validation set	Bacteria	Escherichia coli	Escherichia coli	427	0.581	7.38639		TP
						Fungi	ND	ND					TN
215	female	3	UTI	Shanghai East Hospital	training set	Bacteria	Escherichia coli	Escherichia coli	43783	0.999	828.972		TP
						Fungi	ND	ND					TN
216	male	74	UTI	Shanghai East Hospital	validation set	Bacteria	ND	ND					TN
						Fungi	Candida albicans	Candida albicans	470	0.9895	7.20031		TP
217	female	61	UTI	Shanghai East Hospital	validation set	Bacteria	Enterococcus faecalis	Enterococcus faecalis	113993	0.9922	871.353		TP
						Fungi	ND	ND					TN
218	female	90	UTI	Shanghai East Hospital	training set	Bacteria	Enterococcus faecium	Enterococcus faecium	66115	0.9924	438.527		TP
						Fungi	ND	ND					TN
219	male	74	UTI	Shanghai East Hospital	validation set	Bacteria	ND	ND					TN
						Fungi	Candida albicans	Candida albicans	5388	0.9366	24.2983		TP
220	female	84	UTI	Shanghai East Hospital	training set	Bacteria	Enterococcus faecium	Enterococcus faecium	41750	0.978	321.902		TP
						Fungi	ND	Candida albicans	223	0.0052	1.71938	pos	TP
221	female	59	UTI	Shanghai East Hospital	validation set	Bacteria	ND	Streptococcus anginosus	1113	0.0571	7.412	pos	TP
							ND	Gardnerella vaginalis	10205	0.5232	67.9599	pos	TP
							ND	Corynebacterium jeikeium	222	0.0114	1.4784	pos	TP
						Fungi	ND	ND					TN
222	female	40	UTI	Shanghai East Hospital	validation set	Bacteria	Gardnerella vaginalis	Gardnerella vaginalis	50660	0.9461	596.885		TP
						Fungi	ND	ND					TN
223	male	81	UTI	Shanghai East Hospital	training set	Bacteria	Enterococcus faecium	Enterococcus faecium	32132	0.7512	293.443		TP
						Fungi	ND	Candida parapsilosis	10417	0.2435	95.1324	pos	TP
224	female	42	UTI	Shanghai East Hospital	validation set	Bacteria	Gardnerella vaginalis	Gardnerella vaginalis	106785	0.9813	732.232		TP
						Fungi	ND	ND					TN
225	female	85	UTI	Shanghai East Hospital	validation set	Bacteria	Escherichia coli	Escherichia coli	83433	0.9929	822.803		TP
						Fungi	ND	ND					TN
226	female	69	UTI	Shanghai East Hospital	validation set	Bacteria	Escherichia coli	Escherichia coli	21080	0.9969	385.213		TP
						Fungi	ND	ND					TN
227	male	74	UTI	Shanghai East Hospital	training set	Bacteria	Klebsiella pneumoniae	Klebsiella pneumoniae	39918	0.6827	472.85		TP
						Fungi	ND	Candida parapsilosis	2320	0.0397	27.4816	pos	TP
228	male	70	UTI	Shanghai East Hospital	validation set	Bacteria	Enterococcus faecium	Enterococcus faecium	131107	0.9935	835.827		TP
							ND	Enterococcus hirae	700	0.0053	4.46261	NA	FP
						Fungi	ND	ND					TN
229	female	78	UTI	Shanghai East Hospital	validation set	Bacteria	ND	Corynebacterium resistens	468	0.0118	7.29426	NA	FP
							ND	Enterococcus faecium	3152	0.0792	49.1272	pos	TP
							ND	Corynebacterium simulans	1417	0.0356	22.0854	NA	FP
							ND	Corynebacterium diphtheriae	331	0.0083	5.15898	NA	FP
							Corynebacterium striatum	Corynebacterium striatum	30204	0.759	470.761		TP
						Fungi	ND	ND					TN
230	female	84	UTI	Shanghai East Hospital	training set	Bacteria	Enterococcus faecium	Enterococcus faecium	84773	0.9932	829.514		TP
						Fungi	ND	ND					TN
231	female	84	UTI	Shanghai East Hospital	training set	Bacteria	ND	Streptococcus anginosus	397	0.0046	3.66256	pos	TP
							Proteus mirabilis	Proteus mirabilis	79856	0.9151	736.72		TP
						Fungi	ND	ND					TN
232	female	89	UTI	Shanghai East Hospital	training set	Bacteria	ND	ND					TN
						Fungi	Candida glabrata	Candida glabrata	16131	0.9727	103.806		TP
233	male	81	UTI	Shanghai East Hospital	validation set	Bacteria	Proteus mirabilis	Proteus mirabilis	98427	0.9655	651.007		TP
						Fungi	ND	ND					TN
234	male	64	UTI	Shanghai East Hospital	training set	Bacteria	Escherichia coli	Escherichia coli	10602	0.9885	67.4475		TP
						Fungi	ND	ND					TN
235	male	37	non-UTI	Shanghai East Hospital	training set	Bacteria	ND	Gardnerella vaginalis	4307	0.7603	33.9522	pos	TP
						Fungi	ND	ND					TN
236	female	61	UTI	Shanghai East Hospital	training set	Bacteria	ND	Gardnerella vaginalis	840	0.4703	5.89718	pos	TP
						Fungi	ND	ND					TN
237	female	65	UTI	Shanghai East Hospital	training set	Bacteria	ND	Escherichia coli	498	0.7104	4.50862	pos	TP
						Fungi	ND	ND					TN
238	male	34	UTI	Shanghai East Hospital	training set	Bacteria	ND	ND					TN
						Fungi	ND	ND					TN
239	male	64	UTI	Shanghai East Hospital	validation set	Bacteria	ND	ND					TN
						Fungi	ND	ND					TN
240	female	85	UTI	Shanghai East Hospital	validation set	Bacteria	ND	ND					TN
						Fungi	ND	ND					TN
241	male	52	non-UTI	Shanghai East Hospital	validation set	Bacteria	ND	ND					TN
						Fungi	ND	ND					TN
242	female	35	UTI	Shanghai East Hospital	validation set	Bacteria	ND	Lactobacillus crispatus	217	0.2855	2.03691	pos	TP
						Fungi	ND	ND					TN
243	female	64	UTI	Shanghai East Hospital	validation set	Bacteria	Escherichia coli	Escherichia coli	1250	0.4527	16.8752		TP
							ND	Staphylococcus epidermidis	240	0.0869	3.24005	pos	TP
						Fungi	ND	Candida tropicalis	757	0.2742	10.2196	NA	FP
244	male		UTI	Shanghai East Hospital	validation set	Bacteria	Corynebacterium minutissimum	ND					FN
		68					ND	Corynebacterium jeikeium	508	0.033	8.47274	NA	FP
							ND	Corynebacterium Han	252	0.0164	4.20301	NA	FP
							ND	Corynebacterium singulare	3160	0.2055	52.7044	NA	FP
							ND	Corynebacterium diphtheriae	359	0.0233	5.98762	NA	FP
						Fungi	ND	ND					TN
245	female	68	UTI	Shanghai East Hospital	validation set	Bacteria	ND	ND					TN
						Fungi	Candida glabrata	Candida glabrata	65682	0.9995	872.711		TP
246	male	34	UTI	Shanghai East Hospital	validation set	Bacteria	Streptococcus anginosus	Streptococcus anginosus	518	0.5886	4.71814		TP
						Fungi	ND	ND					TN
247	female	62	UTI	Shanghai East Hospital	validation set	Bacteria	Enterococcus faecalis	Enterococcus faecalis	17156	0.8749	271.972		TP
						Fungi	ND	ND					TN
248	female	3	UTI	Shanghai East Hospital	validation set	Bacteria	ND	Streptococcus anginosus	11844	0.6914	161.387	pos	TP
							ND	Escherichia coli	1436	0.0838	19.567	pos	TP
							ND	Proteus mirabilis	1115	0.0651	15.193	pos	TP
							ND	Streptococcus agalactiae	380	0.0222	5.17789	pos	TP
							ND	Enterococcus faecalis	989	0.0577	13.4761	pos	TP
						Fungi	ND	ND					TN
249	female	47	non-UTI	Shanghai East Hospital	validation set	Bacteria	ND	Acinetobacter haemolyticus	289	0.0097	2.6861	pos	TP
							ND	Acinetobacter junii	4200	0.1402	39.0367	pos	TP
						Fungi	ND	ND					TN
250	male	67	UTI	Shanghai East Hospital	validation set	Bacteria	ND	ND					TN
						Fungi	Candida albicans	Candida albicans	257	0.9809	2.48108		TP
251	male	73	UTI	Shanghai East Hospital	validation set	Bacteria	ND	ND					TN
						Fungi	Candida tropicalis	Candida tropicalis	2731	0.0332	20.8083		TP
252	female	67	UTI	Shanghai East Hospital	validation set	Bacteria	ND	Corynebacterium aurimucosum	1373	0.0271	17.0031	NA	FP
							ND	Corynebacterium resistens	915	0.018	11.3313	NA	FP
							ND	Enterococcus faecium	3707	0.073	45.9071	pos	TP
							ND	Corynebacterium simulans	4069	0.0802	50.3901	NA	FP
							ND	Corynebacterium diphtheriae	548	0.0108	6.78638	NA	FP
							Corynebacterium striatum	Corynebacterium striatum	38069	0.7499	471.443		TP
							ND	Corynebacterium urealyticum	1284	0.0253	15.9009	NA	FP
						Fungi	ND	ND					TN
253	female	75	UTI	Shanghai East Hospital	validation set	Bacteria	ND	ND					TN
						Fungi	ND	ND					TN
254	female	87	UTI	Shanghai East Hospital	validation set	Bacteria	ND	Corynebacterium striatum	298	0.0019	1.69785	pos	TP
						Fungi	Candida glabrata	Candida glabrata	159374	0.9974	908.031		TP
255	male	60	UTI	Shanghai East Hospital	training set	Bacteria	ND	Corynebacterium resistens	1036	0.0154	9.48657	NA	FP
							ND	Corynebacterium jeikeium	682	0.0101	6.24502	NA	FP
							ND	Corynebacterium simulans	2494	0.0371	22.8374	NA	FP
							ND	Corynebacterium diphtheriae	609	0.0091	5.57657	NA	FP
							Corynebacterium striatum	Corynebacterium striatum	51634	0.7672	472.809		TP
							ND	Gardnerella vaginalis	534	0.0079	4.8898	pos	TP
						Fungi	ND	ND					TN
256	female	87	UTI	Shanghai East Hospital	validation set	Bacteria	Escherichia coli	Escherichia coli	89393	0.9096	700.572		TP
							ND	Gardnerella vaginalis	8102	0.0824	63.4953	pos	TP
						Fungi	ND	ND					TN
257	female	43	UTI	Shanghai East Hospital	validation set	Bacteria	ND	Corynebacterium jeikeium	2236	0.8707	18.5187	NA	FP
							Corynebacterium amycolatum	ND					FN
						Fungi	ND	ND					TN
258	female	49	UTI	Shanghai East Hospital	validation set	Bacteria	Escherichia coli	Escherichia coli	22115	0.9953	102.699		TP
						Fungi	ND	ND					TN
259	female	53	UTI	Shanghai East Hospital	validation set	Bacteria	ND	Klebsiella variicola	321	0.0041	2.1639	pos	TP
							ND	Streptococcus mitis	420	0.0054	2.83128	pos	TP
							Klebsiella pneumoniae	Klebsiella pneumoniae	44286	0.5705	298.538		TP
							ND	Corynebacterium urealyticum	336	0.0043	2.26502	pos	TP
							ND	Gardnerella vaginalis	22104	0.2848	149.006	pos	TP
							ND	Staphylococcus hominis	230	0.003	1.55046	pos	TP
						Fungi	ND	ND					TN
260	male	63	UTI	Shanghai East Hospital	validation set	Bacteria	ND	ND					TN
						Fungi	ND	ND					TN
261	female	58	UTI	Shanghai East Hospital	training set	Bacteria	Citrobacter freundii	Citrobacter freundii	2506	0.9609	14.766		TP
						Fungi	ND	ND					TN
262	male	56	non-UTI	Shanghai East Hospital	validation set	Bacteria	ND	ND					TN
						Fungi	ND	ND					TN
263	male	61	UTI	Shanghai East Hospital	training set	Bacteria	ND	ND					TN
						Fungi	ND	ND					TN
264	female	81	UTI	Shanghai East Hospital	training set	Bacteria	Escherichia coli	Escherichia coli	80863	0.5917	508.352		TP
							ND	Lactobacillus jensenii	457	0.0033	2.87297	pos	TP
							ND	Staphylococcus aureus	54692	0.4002	343.826	pos	TP
						Fungi	ND	ND					TN
265	female	67	UTI	Shanghai East Hospital	validation set	Bacteria	Citrobacter freundii	Citrobacter freundii	105195	0.9696	820.855		TP
							ND	Salmonella enterica	1644	0.0152	12.8284	pos	TP
						Fungi	ND	ND					TN
266	male	71	UTI	Shanghai East Hospital	validation set	Bacteria	Enterobacter cloacae	Enterobacter cloacae	11432	0.9651	84.5844		TP
						Fungi	ND	ND					TN
267	male	78	UTI	Shanghai East Hospital	validation set	Bacteria	ND	Corynebacterium jeikeium	364	0.0078	2.8472	pos	TP
							ND	Corynebacterium striatum	387	0.0083	3.0271	pos	TP
							Staphylococcus aureus	Staphylococcus aureus	3636	0.0779	28.4407		TP
						Fungi	ND	ND					TN
268	male	83	UTI	Shanghai East Hospital	validation set	Bacteria	ND	ND					TN
						Fungi	Candida albicans	Candida albicans	9393	0.5689	73.2912		TP
269	male	57	UTI	Shanghai East Hospital	training set	Bacteria	ND	ND					TN
						Fungi	Candida tropicalis	Candida tropicalis	71202	0.961	711.629		TP
							ND	Candida parapsilosis	2575	0.0348	25.7358	pos	TP
270	male	30	UTI	Shanghai East Hospital	validation set	Bacteria	Morganella morganii	Morganella morganii	229	0.1842	2.31927		TP
						Fungi	ND	ND					TN
271	female	69	UTI	Shanghai East Hospital	training set	Bacteria	Escherichia coli	Escherichia coli	19563	0.9989	442.772		TP
						Fungi	ND	ND					TN
272	male	17	UTI	Shanghai East Hospital	training set	Bacteria	Enterococcus faecalis	Enterococcus faecalis	56981	0.8943	576.468		TP
						Fungi	ND	ND					TN
273	female	71	UTI	Shanghai East Hospital	validation set	Bacteria	Streptococcus anginosus	Streptococcus anginosus	560	0.0948	3.65449		TP
						Fungi	ND	ND					TN
274	female	44	UTI	Shanghai East Hospital	training set	Bacteria	ND	Lactobacillus jensenii	267	0.0077	1.80105	pos	TP
							ND	Gardnerella vaginalis	18538	0.5317	125.048	neg	FP
						Fungi	ND	ND					TN
275	male	60	UTI	Shanghai East Hospital	validation set	Bacteria	ND	Corynebacterium resistens	1118	0.0108	8.49286	pos	TP
							ND	Pseudomonas putida	35182	0.3409	267.259	pos	TP
							ND	Corynebacterium jeikeium	546	0.0053	4.14768	pos	TP
							ND	Corynebacterium diphtheriae	621	0.006	4.71741	NA	FP
							ND	Enterococcus faecalis	2515	0.0244	19.1051	pos	TP
							Corynebacterium striatum	Corynebacterium striatum	58501	0.5668	444.401		TP
							ND	Gardnerella vaginalis	689	0.0067	5.23397	pos	TP
						Fungi	ND	ND					TN
276	female	38	UTI	Shanghai East Hospital	training set	Bacteria	Klebsiella pneumoniae	Klebsiella pneumoniae	63755	0.988	679.213		TP
						Fungi	ND	ND					TN
277	male	49	UTI	Shanghai East Hospital	validation set	Bacteria	ND	Escherichia coli	2671	0.0344	25.5823	pos	TP
							ND	Pseudomonas putida	18519	0.2384	177.371	pos	TP
						Fungi	Pichia guilliermondii	Pichia guilliermondii	54681	0.7039	523.724		TP
278	female	29	UTI	Shanghai East Hospital	validation set	Bacteria	ND	Pseudomonas putida	229	0.0558	2.01691	pos	TP
							ND	Klebsiella pneumoniae	316	0.0769	2.78316	pos	TP
						Fungi	ND	Meyerozyma guilliermondii	501	0.122	4.41254	NA	FP
							Candida tropicalis	Candida tropicalis	1639	0.3991	14.4354		TP
279	male	67	UTI	Shanghai East Hospital	validation set	Bacteria	ND	ND					TN
						Fungi	Candida albicans	Candida albicans	5384	0.977	21.961		TP
280	female	74	UTI	Shanghai East Hospital	validation set	Bacteria	ND	Escherichia coli	1316	0.0657	33.4112	pos	TP
							Enterococcus faecalis	Enterococcus faecalis	4264	0.2128	108.256		TP
							ND	Klebsiella pneumoniae	5466	0.2728	138.773	pos	TP
							ND	Pseudomonas aeruginosa	3877	0.1935	98.431	pos	TP
						Fungi	ND	ND					TN
281	male	60	UTI	Shanghai East Hospital	validation set	Bacteria	ND	Corynebacterium resistens	780	0.017	4.0489	NA	FP
							ND	Corynebacterium diphtheriae	540	0.0118	2.80308	NA	FP
							Corynebacterium striatum	Corynebacterium striatum	40886	0.892	212.235		TP
						Fungi	ND	ND					TN
282	male	72	UTI	Shanghai East Hospital	training set	Bacteria	Staphylococcus epidermidis	Staphylococcus epidermidis	160058	0.9899	837.61		TP
						Fungi	ND	ND					TN
283	male	34	UTI	Shanghai East Hospital	validation set	Bacteria	Enterococcus faecalis	Enterococcus faecalis	450	0.0214	8.50276		TP
							ND	Staphylococcus epidermidis	255	0.0121	4.81823	pos	TP
						Fungi	ND	ND					TN
284	female	29	UTI	Shanghai East Hospital	validation set	Bacteria	Streptococcus anginosus	Streptococcus anginosus	16551	0.8621	105.89		TP
							ND	Streptococcus agalactiae	1163	0.0606	7.44063	pos	TP
						Fungi	ND	ND					TN
285	female	55	UTI	Shanghai East Hospital	validation set	Bacteria	Enterococcus faecalis	Enterococcus faecalis	156450	0.9739	819.981		TP
						Fungi	ND	ND					TN
286	male	75	UTI	Shanghai East Hospital	validation set	Bacteria	ND	Corynebacterium glaucum	261	0.0035	2.70665	NA	FP
							ND	Corynebacterium lactis	351	0.0047	3.63998	NA	FP
							ND	Corynebacterium diphtheriae	323	0.0043	3.34961	NA	FP
							Corynebacterium urealyticum	Corynebacterium urealyticum	70467	0.9406	730.766		TP
							ND	Corynebacterium riegelii	846	0.0113	8.77329	NA	FP
						Fungi	ND	ND					TN
287	female	39	UTI	Shanghai East Hospital	validation set	Bacteria	ND	Lactobacillus crispatus	237	0.0021	1.65662	pos	TP
							ND	Streptococcus anginosus	583	0.0051	4.07516	pos	TP
							Escherichia coli	Escherichia coli	111396	0.9699	778.655		TP
							ND	Gardnerella vaginalis	1365	0.0119	9.54132	pos	TP
						Fungi	ND	ND					TN
288	female	75	UTI	Shanghai East Hospital	validation set	Bacteria	Escherichia coli	Escherichia coli	85440	0.9978	808.287		TP
						Fungi	ND	ND					TN
289	female	88	UTI	Shanghai East Hospital	validation set	Bacteria	Escherichia coli	Escherichia coli	98921	0.9771	747.589		TP
						Fungi	ND	ND					TN
290	male	68	UTI	Shanghai East Hospital	training set	Bacteria	ND	Escherichia coli	267	0.0029	1.94334	pos	TP
						Fungi	Candida tropicalis	Candida tropicalis	92066	0.9921	670.097		TP
291	female	70	UTI	Shanghai East Hospital	validation set	Bacteria	ND	Streptococcus anginosus	1204	0.0481	9.3863	pos	TP
							Streptococcus agalactiae	Streptococcus agalactiae	11309	0.4516	88.1642		TP
							ND	Staphylococcus haemolyticus	225	0.009	1.75409	pos	TP
							ND	Enterococcus faecalis	688	0.0275	5.3636	pos	TP
							ND	Lactobacillus jensenii	429	0.0171	3.34446	pos	TP
							ND	Gardnerella vaginalis	399	0.0159	3.11058	pos	TP
						Fungi	ND	ND					TN
292	male	65	non-UTI	Shanghai East Hospital	validation set	Bacteria	ND	ND					TN
						Fungi	ND	ND					TN
293	male	71	UTI	Shanghai East Hospital	validation set	Bacteria	Acinetobacter baumannii	Acinetobacter baumannii	18941	0.4783	320.171		TP
						Fungi	ND	ND					TN
294	male	56	UTI	Shanghai East Hospital	training set	Bacteria	ND	ND					TN
						Fungi	ND	Candida parapsilosis	830	0.0684	5.99932	pos	TP
295	male	87	UTI	Shanghai East Hospital	training set	Bacteria	Corynebacterium	Corynebacterium diphtheriae	1587	0.2865	13.9197		TP
							Corynebacterium	Corynebacterium riegelii	344	0.0621	3.01725		TP
						Fungi	ND	ND					TN
296	female	87	UTI	Shanghai East Hospital	training set	Bacteria	Enterococcus faecalis	Enterococcus faecalis	77944	0.7869	678.081		TP
						Fungi	ND	Candida glabrata	19646	0.1983	170.912	pos	TP
297	male	91	UTI	Shanghai East Hospital	validation set	Bacteria	Enterococcus faecium	Enterococcus faecium	1281	0.0537	37.166		TP
						Fungi	ND	ND					TN
298	female	46	UTI	Shanghai East Hospital	validation set	Bacteria	Enterococcus faecalis	Enterococcus faecalis	149356	0.9709	813.548		TP
						Fungi	ND	ND					TN
299	male	60	UTI	Shanghai East Hospital	training set	Bacteria	ND	Corynebacterium resistens	665	0.0107	5.82087	NA	FP
							ND	Corynebacterium simulans	1497	0.0241	13.1035	NA	FP
							ND	Corynebacterium diphtheriae	395	0.0064	3.45751	NA	FP
							Corynebacterium striatum	Corynebacterium striatum	30181	0.4862	264.18		TP
							ND	Gardnerella vaginalis	12572	0.2025	110.045	pos	TP
						Fungi	ND	ND					TN
300	male	83	UTI	Shanghai East Hospital	validation set	Bacteria	ND	ND					TN
						Fungi	Candida albicans	Candida albicans	793	0.3611	7.51452		TP
301	female	72	UTI	Shanghai East Hospital	training set	Bacteria	ND	Klebsiella variicola	1097	0.0443	12.1289	NA	FP
							ND	Acinetobacter junii	767	0.031	8.48029	NA	FP
							ND	Ureaplasma urealyticum	15015	0.6067	166.012	NA	FP
							Klebsiella oxytoca	ND					FN
						Fungi	ND	ND					TN
302	female	84	UTI	Shanghai East Hospital	training set	Bacteria	Escherichia coli	Escherichia coli	19983	0.6314	224.76		TP
						Fungi	ND	ND					TN
303	female	33	UTI	Shanghai East Hospital	validation set	Bacteria	Gardnerella vaginalis	Gardnerella vaginalis	83676	0.9523	583.149		TP
						Fungi	ND	ND					TN
304	male	68	UTI	Shanghai East Hospital	validation set	Bacteria	ND	ND					TN
						Fungi	Candida tropicalis	Candida tropicalis	120995	0.9875	640.694		TP
305	female	70	UTI	Shanghai East Hospital	validation set	Bacteria	ND	Enterococcus faecium	1681	0.053	9.95912	neg	FP
							Klebsiella pneumoniae	Klebsiella pneumoniae	699	0.022	4.14124		TP
						Fungi	ND	Candida glabrata	11259	0.3551	66.7042	pos	TP
							ND	Candida albicans	14789	0.4664	87.6177	pos	TP
306	female	54	UTI	Shanghai East Hospital	training set	Bacteria	Streptococcus anginosus	Streptococcus anginosus	876	0.0098	6.54753		TP
							ND	Gardnerella vaginalis	86578	0.9639	647.114	pos	TP
						Fungi	ND	ND					TN
307	female	68	UTI	Shanghai East Hospital	training set	Bacteria	Escherichia coli	Escherichia coli	81986	0.9917	644.245		TP
						Fungi	ND	ND					TN
308	female	80	UTI	Shanghai East Hospital	validation set	Bacteria	Streptococcus anginosus	Streptococcus anginosus	10549	0.5069	85.9963		TP
						Fungi	ND	ND					TN
309	male	88	UTI	Shanghai East Hospital	validation set	Bacteria	ND	ND					TN
						Fungi	Candida parapsilosis	Candida parapsilosis	190341	0.9971	854.95		TP
310	female	43	UTI	Shanghai East Hospital	validation set	Bacteria	Lactobacillus crispatus	Lactobacillus crispatus	45964	0.4981	288.925		TP
							ND	Escherichia coli	536	0.0058	3.36925	pos	TP
							ND	Enterococcus faecalis	770	0.0083	4.84015	pos	TP
						Fungi	ND	ND					TN
311	male	72	UTI	Shanghai East Hospital	validation set	Bacteria	Enterococcus faecalis	Enterococcus faecalis	180258	0.9847	882.311		TP
						Fungi	ND	ND					TN
312	male	43	UTI	Shanghai East Hospital	training set	Bacteria	ND	ND					TN
						Fungi	Candida glabrata	Candida glabrata	78272	0.9981	411.14		TP
313	female	83	UTI	Shanghai East Hospital	validation set	Bacteria	Escherichia coli	Escherichia coli	128120	0.9685	844.289		TP
						Fungi	ND	ND					TN
314	female	63	UTI	Shanghai East Hospital	validation set	Bacteria	Escherichia coli	Escherichia coli	104239	0.9979	917.161		TP
						Fungi	ND	ND					TN
315	male	69	UTI	Shanghai East Hospital	validation set	Bacteria	Escherichia coli	Escherichia coli	127783	0.987	877.167		TP
						Fungi	ND	ND					TN
316	female	50	UTI	Shanghai East Hospital	validation set	Bacteria	ND	Escherichia coli	17060	0.2932	119.596	pos	TP
							ND	Staphylococcus capitis	4680	0.0804	32.8083	pos	TP
							Streptococcus agalactiae	Streptococcus agalactiae	27043	0.4647	189.58		TP
							ND	Acinetobacter haemolyticus	277	0.0048	1.94186	NA	FP
							ND	Salmonella enterica	350	0.006	2.45361	NA	FP
							ND	Staphylococcus epidermidis	2099	0.0361	14.7146	pos	TP
						Fungi	ND	ND					TN
317	male	63	UTI	Shanghai East Hospital	training set	Bacteria	Escherichia coli	Escherichia coli	127408	0.9991	915.432		TP
						Fungi	ND	ND					TN
318	female	53	UTI	Shanghai East Hospital	training set	Bacteria	ND	Lactobacillus crispatus	60785	0.3714	279.063	pos	TP
							ND	Streptococcus anginosus	4703	0.0287	21.5914	pos	TP
							ND	Escherichia coli	1860	0.0114	8.53924	pos	TP
							Streptococcus agalactiae	Streptococcus agalactiae	73371	0.4483	336.845		TP
							ND	Staphylococcus haemolyticus	8989	0.0549	41.2684	pos	TP
							ND	Enterococcus faecalis	585	0.0036	2.68573	pos	TP
							ND	Lactobacillus jensenii	1299	0.0079	5.96369	NA	FP
						Fungi	ND	ND					TN
319	male	91	UTI	Shanghai East Hospital	validation set	Bacteria	Enterococcus faecium	Enterococcus faecium	106429	0.9793	799.401		TP
							ND	Staphylococcus epidermidis	1738	0.016	13.0543	pos	TP
						Fungi	ND	ND					TN
320	female	48	UTI	Shanghai East Hospital	training set	Bacteria	Corynebacterium urealyticum	Corynebacterium urealyticum	4919	0.2332	42.7628		TP
						Fungi	ND	ND					TN
321	female	64	UTI	Shanghai East Hospital	training set	Bacteria	ND	ND					TN
						Fungi	Candida tropicalis	Candida tropicalis	28860	0.997	455.536		TP
322	female	80	UTI	Shanghai East Hospital	validation set	Bacteria	Escherichia coli	Escherichia coli	32741	0.9983	901.434		TP
						Fungi	ND	ND					TN
323	female	42	UTI	Shanghai East Hospital	validation set	Bacteria	ND	ND					TN
						Fungi	Candida glabrata	Candida glabrata	45087	0.9997	717.946		TP
324	female	78	UTI	Shanghai East Hospital	training set	Bacteria	ND	ND					TN
						Fungi	Candida albicans	Candida albicans	1493	0.9914	22.6342		TP
325	female	25	UTI	Shanghai East Hospital	training set	Bacteria	Enterococcus faecalis	Enterococcus faecalis	37354	0.971	521.886		TP
						Fungi	ND	Candida albicans	203	0.0053	2.83619	pos	TP
326	female	67	UTI	Shanghai East Hospital	validation set	Bacteria	Escherichia coli	Escherichia coli	6904	0.2481	221.894		TP
						Fungi	ND	ND					TN
327	female	82	UTI	Shanghai East Hospital	training set	Bacteria	Escherichia coli	Escherichia coli	95618	0.9701	851.353		TP
						Fungi	ND	ND					TN
328	male	64	UTI	Shanghai East Hospital	validation set	Bacteria	ND	ND					TN
						Fungi	Candida tropicalis	Candida tropicalis	121794	0.9945	744.863		TP
329	female	71	UTI	Shanghai East Hospital	validation set	Bacteria	Escherichia coli	Escherichia coli	2818	0.0509	35.5817		TP
							ND	Streptococcus agalactiae	761	0.0137	9.60883	pos	TP
							ND	Klebsiella pneumoniae	1978	0.0357	24.9754	pos	TP
							ND	Gardnerella vaginalis	1776	0.0321	22.4248	pos	TP
						Fungi	ND	ND					TN
330	female	41	UTI	Shanghai East Hospital	validation set	Bacteria	Gardnerella vaginalis	Gardnerella vaginalis	61903	0.9272	445.124		TP
						Fungi	ND	ND					TN
331	female	52	UTI	Shanghai East Hospital	validation set	Bacteria	Escherichia coli	Escherichia coli	1020	0.8402	8.03093		TP
						Fungi	ND	ND					TN
332	female	66	UTI	Shanghai East Hospital	validation set	Bacteria	ND	Klebsiella pneumoniae	1648	0.2246	15.4049	pos	TP
						Fungi	ND	ND					TN
333	female	78	UTI	Shanghai East Hospital	validation set	Bacteria	ND	Escherichia coli	3535	0.0536	34.7134	pos	TP
							Enterococcus faecalis	Enterococcus faecalis	52400	0.7945	514.563		TP
						Fungi	ND	ND					TN
334	female	83	UTI	Shanghai East Hospital	validation set	Bacteria	Klebsiella pneumoniae	Klebsiella pneumoniae	87709	0.9711	828.647		TP
						Fungi	ND	ND					TN
335	male	71	NA	Shanghai East Hospital	validation set	Bacteria	ND	Gardnerella vaginalis	83718	0.9803	483.838	neg	FP
						Fungi	ND	ND					TN
336	male	68	UTI	Shanghai East Hospital	training set	Bacteria	ND	ND					TN
						Fungi	Candida tropicalis	Candida tropicalis	152461	0.9952	743.868		TP
337	male	67	UTI	Shanghai East Hospital	validation set	Bacteria	ND	ND					TN
						Fungi	ND	ND					TN
338	male	79	UTI	Shanghai East Hospital	training set	Bacteria	Pseudomonas aeruginosa	Pseudomonas aeruginosa	1916	0.9958	13.8598		TP
						Fungi	ND	ND					TN
339	male	77	UTI	Shanghai East Hospital	validation set	Bacteria	Pseudomonas aeruginosa	Pseudomonas aeruginosa	40889	0.9643	274.838		TP
						Fungi	ND	Candida albicans	1326	0.0313	8.91279	pos	TP
340	female	42	UTI	Shanghai East Hospital	validation set	Bacteria	ND	ND					TN
						Fungi	Candida glabrata	Candida glabrata	157222	0.9989	884.611		TP
341	female	44	UTI	Shanghai East Hospital	training set	Bacteria	Escherichia coli	Escherichia coli	5174	0.2541	32.6652		TP
							ND	Enterococcus faecalis	1881	0.0924	11.8754	pos	TP
							ND	Lactobacillus jensenii	696	0.0342	4.39408	NA	FP
						Fungi	ND	ND					TN
342	female	27	UTI	Shanghai East Hospital	validation set	Bacteria	ND	Streptococcus dysgalactiae	502	0.0037	3.17897	NA	FP
							ND	Streptococcus pyogenes	821	0.0061	5.19907	pos	TP
							ND	Streptococcus oralis	622	0.0046	3.93888	pos	TP
							Streptococcus anginosus	Streptococcus anginosus	117632	0.8765	744.917		TP
							ND	Streptococcus agalactiae	4375	0.0326	27.7051	pos	TP
							ND	Streptococcus pneumoniae	725	0.0054	4.59114	pos	TP
							ND	Streptococcus sanguinis	388	0.0029	2.45705	NA	FP
							ND	Gardnerella vaginalis	3169	0.0236	20.068	pos	TP
						Fungi	ND	ND					TN
343	male	65	UTI	Shanghai East Hospital	training set	Bacteria	Enterococcus faecium	Enterococcus faecium	5981	0.7148	40.5132		TP
						Fungi	ND	ND					TN
344	female	87	UTI	Shanghai East Hospital	validation set	Bacteria	ND	ND					TN
						Fungi	Candida glabrata	Candida glabrata	124110	0.9258	819.067		TP
							Candida albicans	Candida albicans	9645	0.0719	63.6524		TP
345	female	66	non-UTI	Shanghai East Hospital	training set	Bacteria	ND	ND					TN
						Fungi	ND	ND					TN
346	male	61	UTI	Shanghai East Hospital	training set	Bacteria	ND	ND					TN
						Fungi	ND	ND					TN
347	female	68	UTI	Shanghai East Hospital	training set	Bacteria	ND	Staphylococcus hominis	333	0.1126	2.20282	pos	TP
							ND	Gardnerella vaginalis	1273	0.4305	8.42098	pos	TP
						Fungi	ND	ND					TN
348	female	89	UTI	Shanghai East Hospital	validation set	Bacteria	ND	ND					TN
						Fungi	Candida glabrata	Candida glabrata	122381	0.9981	890.419		TP
349	female	70	UTI	Shanghai East Hospital	validation set	Bacteria	Escherichia coli	Escherichia coli	173508	0.9968	875.649		TP
						Fungi	ND	ND					TN
350	female	77	UTI	Shanghai East Hospital	training set	Bacteria	ND	ND					TN
						Fungi	ND	Candida glabrata	3386	0.9815	27.0876	pos	TP
351	female	71	UTI	Shanghai East Hospital	validation set	Bacteria	ND	Streptococcus agalactiae	496	0.0102	3.07385	pos	TP
						Fungi	Candida glabrata	Candida glabrata	47937	0.9886	297.079		TP
352	male	63	UTI	Shanghai East Hospital	validation set	Bacteria	ND	Enterococcus faecalis	10135	0.0996	82.7192	pos	TP
							Klebsiella pneumoniae	Klebsiella pneumoniae	88731	0.8721	724.199		TP
						Fungi	ND	ND					TN
353	male	29	non-UTI	Shanghai East Hospital	validation set	Bacteria	ND	ND					TN
						Fungi	ND	ND					TN
354	male	71	UTI	Shanghai East Hospital	validation set	Bacteria	ND	ND					TN
						Fungi	ND	Candida tropicalis	1214	0.007	6.04901	pos	TP
							Candida albicans	Candida albicans	172673	0.9894	860.379		TP
355	male	43	UTI	Shanghai East Hospital	training set	Bacteria	ND	ND					TN
						Fungi	Candida glabrata	Candida glabrata	119411	0.999	873.545		TP
356	female	83	UTI	Shanghai East Hospital	validation set	Bacteria	Escherichia coli	Escherichia coli	5616	0.9893	30.6734		TP
						Fungi	ND	ND					TN
357	female	33	UTI	Shanghai East Hospital	training set	Bacteria	ND	ND					TN
						Fungi	Candida glabrata	Candida glabrata	110895	0.9982	799.526		TP
358	female	76	UTI	Shanghai East Hospital	training set	Bacteria	ND	Corynebacterium aurimucosum	686	0.0068	3.76793	pos	TP
							ND	Streptococcus intermedius	360	0.0036	1.97734	NA	FP
							ND	Streptococcus anginosus	4798	0.0478	26.3535	pos	TP
							Escherichia coli	Escherichia coli	74146	0.7384	407.255		TP
						Fungi	ND	ND					TN
359	male	69	UTI	Shanghai East Hospital	validation set	Bacteria	ND	Escherichia coli	269	0.0019	1.31141	pos	TP
						Fungi	Candida tropicalis	Candida tropicalis	144451	0.9922	704.216		TP
360	female	57	UTI	Shanghai East Hospital	validation set	Bacteria	ND	ND					TN
						Fungi	ND	ND					TN
361	male	71	UTI	Shanghai East Hospital	training set	Bacteria	ND	Corynebacterium aurimucosum	388	0.0034	2.74116	NA	FP
							ND	Corynebacterium resistens	4613	0.0408	32.5901	NA	FP
							ND	Corynebacterium simulans	4476	0.0396	31.6222	NA	FP
							ND	Corynebacterium singulare	536	0.0047	3.78675	NA	FP
							ND	Corynebacterium diphtheriae	1568	0.0139	11.0777	NA	FP
							Corynebacterium striatum	Corynebacterium striatum	100092	0.8847	707.134		TP
						Fungi	ND	ND					TN
362	female	65	UTI	Shanghai East Hospital	validation set	Bacteria	Escherichia coli	Escherichia coli	132822	0.997	874.243		TP
						Fungi	ND	ND					TN
363	female	53	UTI	Shanghai East Hospital	validation set	Bacteria	Escherichia coli	Escherichia coli	75249	0.9416	777.502		TP
							ND	Gardnerella vaginalis	1877	0.0235	19.3939	pos	TP
						Fungi	ND	ND					TN
364	female	50	UTI	Shanghai East Hospital	validation set	Bacteria	ND	Streptococcus agalactiae	346	0.0078	2.09775	pos	TP
							Klebsiella pneumoniae	Klebsiella pneumoniae	43642	0.9832	264.595		TP
						Fungi	ND	ND					TN
365	female	71	UTI	Shanghai East Hospital	validation set	Bacteria	Gardnerella vaginalis	Gardnerella vaginalis	74405	0.8389	510.49		TP
						Fungi	ND	ND					TN
366	female	70	UTI	Shanghai East Hospital	validation set	Bacteria	ND	Klebsiella pneumoniae	286	0.0027	1.69584	pos	TP
						Fungi	ND	Candida glabrata	2857	0.0267	16.9406	pos	TP
							Candida albicans	Candida albicans	103350	0.9655	612.815		TP
367	female	70	UTI	Shanghai East Hospital	validation set	Bacteria	Klebsiella pneumoniae	Klebsiella pneumoniae	223	0.0023	1.54142		TP
						Fungi	ND	Candida glabrata	1954	0.0204	13.5064	pos	TP
							Candida albicans	Candida albicans	93136	0.9736	643.774		TP
368	male	72	UTI	Shanghai East Hospital	validation set	Bacteria	ND	Streptococcus oralis	649	0.0053	4.36684	neg	FP
							ND	Streptococcus anginosus	87715	0.7124	590.196	pos	TP
							ND	Morganella morganii	3460	0.0281	23.2809	pos	TP
							ND	Streptococcus agalactiae	5983	0.0486	40.257	pos	TP
							ND	Enterococcus faecalis	897	0.0073	6.03553	pos	TP
							ND	Salmonella enterica	683	0.0056	4.59561	NA	FP
							ND	Streptococcus sanguinis	312	0.0025	2.09931	NA	FP
							Providencia rettgeri	ND					FN
						Fungi	ND	ND					TN
369	male	64	UTI	Shanghai East Hospital	validation set	Bacteria	ND	ND					TN
						Fungi	Candida tropicalis	Candida tropicalis	19340	0.723	150.56		TP
370	male	66	UTI	Shanghai East Hospital	validation set	Bacteria	Escherichia coli	Escherichia coli	152012	0.9977	852.424		TP
						Fungi	ND	ND					TN
371	female	83	UTI	Shanghai East Hospital	validation set	Bacteria	ND	ND					TN
						Fungi	Candida tropicalis	Candida tropicalis	154975	0.9934	780.314		TP
372	NA	NA	NA	Shanghai East Hospital	validation set	Bacteria	ND	Stenotrophomonas maltophilia	839	0.0063	4.90001	pos	TP
							ND	Escherichia coli	38850	0.292	226.896	pos	TP
							ND	Klebsiella pneumoniae	84542	0.6354	493.751	pos	TP
						Fungi	Candida tropicalis	Candida tropicalis	2787	0.0209	16.2769		TP
373	male	63	UTI	Shanghai East Hospital	validation set	Bacteria	ND	ND					TN
						Fungi	Candida tropicalis	Candida tropicalis	114233	0.992	721.04		TP
374	female	78	UTI	Shanghai East Hospital	validation set	Bacteria	Klebsiella pneumoniae	Klebsiella pneumoniae	121540	0.9841	823.503		TP
						Fungi	ND	ND					TN
375	female	59	UTI	Shanghai East Hospital	validation set	Bacteria	Enterococcus faecium	Enterococcus faecium	98800	0.9909	817.59		TP
						Fungi	ND	ND					TN
376	male	67	UTI	Shanghai East Hospital	training set	Bacteria	ND	Escherichia coli	2763	0.0974	20.919	pos	TP
							Enterococcus faecium	Enterococcus faecium	8988	0.3168	68.0492		TP
							ND	Corynebacterium jeikeium	268	0.0095	2.02906	pos	TP
						Fungi	ND	Candida parapsilosis	16003	0.5641	121.16	pos	TP
377	female	90	UTI	Shanghai East Hospital	training set	Bacteria	ND	Enterococcus faecium	2517	0.0176	13.3525	pos	TP
						Fungi	ND	Candida glabrata	517	0.0036	2.74265	pos	TP
							Candida tropicalis	Candida tropicalis	139087	0.9745	737.846		TP
378	female	89	UTI	Shanghai East Hospital	training set	Bacteria	ND	Escherichia coli	362	0.0067	2.1308	pos	TP
							Enterococcus faecium	Enterococcus faecium	6307	0.1161	37.1242		TP
							ND	Enterococcus faecalis	255	0.0047	1.50098	pos	TP
						Fungi	ND	ND					TN
379	female	61	UTI	Shanghai East Hospital	training set	Bacteria	Enterococcus faecium	Enterococcus faecium	56393	0.8222	477.038		TP
							ND	Staphylococcus haemolyticus	313	0.0046	2.64772	pos	TP
						Fungi	ND	ND					TN
380	male	64	UTI	Shanghai East Hospital	validation set	Bacteria	Escherichia coli	Escherichia coli	3155	0.9903	23.3763		TP
						Fungi	ND	ND					TN
381	male	60	UTI	Shanghai East Hospital	training set	Bacteria	ND	ND					TN
						Fungi	Saccharomyces	Candida parapsilosis	312	0.1208	2.40921		TP
							Trichosporon asahii	ND					FN
							Candida tropicalis	ND					FN
382	male	95	UTI	Shanghai East Hospital	training set	Bacteria	ND	ND					TN
						Fungi	Candida tropicalis	Candida tropicalis	88120	0.9811	740.504		TP
							ND	Candida albicans	1068	0.0119	8.97479	pos	TP
383	female	64	UTI	Shanghai East Hospital	training set	Bacteria	Corynebacterium	Corynebacterium ureicelerivorans	1256	0.0359	8.48609		TP
							Corynebacterium	Corynebacterium jeikeium	2746	0.0786	18.5532		TP
							Corynebacterium	Corynebacterium Han	473	0.0135	3.19579		TP
							Corynebacterium	Corynebacterium riegelii	741	0.0212	5.00652		TP
						Fungi	ND	ND					TN
384	female	73	UTI	Shanghai East Hospital	validation set	Bacteria	Escherichia coli	Escherichia coli	73621	0.9983	866.976		TP
						Fungi	ND	ND					TN
385	male	70	UTI	Shanghai East Hospital	validation set	Bacteria	Escherichia coli	Escherichia coli	89363	0.957	811.064		TP
							ND	Corynebacterium jeikeium	740	0.0079	6.71628	pos	TP
							ND	Corynebacterium Han	925	0.0099	8.39535	NA	FP
							ND	Corynebacterium urealyticum	249	0.0027	2.25994	NA	FP
						Fungi	ND	ND					TN
386	female	59	UTI	Shanghai East Hospital	training set	Bacteria	Enterococcus faecium	Enterococcus faecium	44025	0.9926	282.011		TP
						Fungi	ND	ND					TN
387	male	43	UTI	Shanghai East Hospital	validation set	Bacteria	ND	ND					TN
						Fungi	Candida glabrata	Candida glabrata	135306	0.9993	777.786		TP
388	female	82	UTI	Shanghai East Hospital	validation set	Bacteria	Escherichia coli	Escherichia coli	99983	0.9906	774.846		TP
						Fungi	ND	ND					TN
389	male	60	UTI	Shanghai East Hospital	validation set	Bacteria	ND	ND					TN
						Fungi	ND	ND					TN
390	male	62	UTI	Shanghai East Hospital	validation set	Bacteria	ND	ND					TN
						Fungi	Candida parapsilosis	Candida parapsilosis	666	0.9569	4.16523		TP
391	male	81	non-UTI	Shanghai East Hospital	training set	Bacteria	ND	Streptococcus anginosus	9883	0.2154	49.1611	pos	TP
							ND	Morganella morganii	1732	0.0378	8.6155	pos	TP
							ND	Streptococcus constellatus	934	0.0204	4.646	pos	TP
							ND	Enterococcus faecalis	620	0.0135	3.08407	pos	TP
						Fungi	ND	ND					TN
392	female	83	UTI	Shanghai East Hospital	validation set	Bacteria	Escherichia coli	Escherichia coli	83171	0.9503	674.887		TP
						Fungi	ND	ND					TN
393	male	71	UTI	Shanghai East Hospital	training set	Bacteria	ND	Escherichia coli	334	0.0042	1.96115	pos	TP
							Staphylococcus aureus	Staphylococcus aureus	78799	0.9819	462.685		TP
						Fungi	ND	ND					TN
394	female	55	UTI	Shanghai East Hospital	validation set	Bacteria	ND	ND					TN
						Fungi	ND	ND					TN
395	male	84	UTI	Shanghai East Hospital	validation set	Bacteria	Pseudomonas aeruginosa	Pseudomonas aeruginosa	355	0.0044	1.88526		TP
						Fungi	ND	Candida albicans	77094	0.9538	409.415	pos	TP
396	female	84	UTI	Shanghai East Hospital	training set	Bacteria	ND	ND					TN
						Fungi	ND	Candida tropicalis	929	0.0189	7.68137	pos	TP
							ND	Candida albicans	47117	0.9589	389.583	pos	TP
397	female	53	UTI	Shanghai East Hospital	training set	Bacteria	Gardnerella vaginalis	Gardnerella vaginalis	29706	0.8305	137.058		TP
						Fungi	ND	ND					TN
398	female	83	UTI	Shanghai East Hospital	training set	Bacteria	Enterococcus faecium	Enterococcus faecium	4282	0.3274	30.2844		TP
						Fungi	Candida tropicalis	Candida tropicalis	8679	0.6636	61.3821		TP
399	female	83	UTI	Shanghai East Hospital	validation set	Bacteria	ND	Corynebacterium resistens	588	0.0047	4.05559	NA	FP
							Enterococcus faecium	Enterococcus faecium	97984	0.7795	675.822		TP
							ND	Corynebacterium diphtheriae	399	0.0032	2.75201	NA	FP
							ND	Corynebacterium striatum	25777	0.2051	177.791	pos	TP
						Fungi	ND	Candida albicans	409	0.0033	2.82098	NA	FP
400	male	76	UTI	Shanghai East Hospital	validation set	Bacteria	ND	ND					TN
						Fungi	Candida glabrata	Candida glabrata	116030	0.9522	662.083		TP
							ND	Candida albicans	344	0.0028	1.96291	pos	TP
							ND	Candida parapsilosis	5258	0.0432	30.0029	pos	TP
401	female	87	UTI	Shanghai East Hospital	training set	Bacteria	ND	ND					TN
						Fungi	Candida albicans	Candida albicans	174753	0.9946	911.316		TP
402	female	89	UTI	Shanghai East Hospital	validation set	Bacteria	ND	ND					TN
						Fungi	Candida albicans	Candida albicans	134785	0.9956	863.862		TP
403	female	33	UTI	Shanghai East Hospital	training set	Bacteria	Escherichia coli	Escherichia coli	110964	0.9971	846.201		TP
						Fungi	ND	ND					TN
404	female	24	UTI	Shanghai East Hospital	validation set	Bacteria	Gardnerella vaginalis	Gardnerella vaginalis	23802	0.9079	187.274		TP
						Fungi	ND	Candida albicans	658	0.0251	5.17715	pos	TP
405	female	83	UTI	Shanghai East Hospital	validation set	Bacteria	ND	Enterococcus faecium	317	0.0097	1.94666	pos	TP
						Fungi	Candida albicans	Candida albicans	32027	0.9833	196.674		TP
406	female	93	UTI	Shanghai East Hospital	validation set	Bacteria	Mendoza Pseudomonas	ND					FN
						Fungi	Candida parapsilosis	Candida parapsilosis	148843	0.9975	880.066		TP
407	female	27	UTI	Shanghai East Hospital	validation set	Bacteria	Escherichia coli	Escherichia coli	3658	0.9411	21.2782		TP
						Fungi	ND	ND					TN
408	male	61	UTI	Shanghai East Hospital	training set	Bacteria	ND	ND					TN
						Fungi	Candida glabrata	Candida glabrata	39372	0.4592	265.727		TP
409	male	81	UTI	Shanghai East Hospital	training set	Bacteria	Enterococcus faecium	Enterococcus faecium	6600	0.5287	50.2976		TP
						Fungi	Candida tropicalis	Candida tropicalis	5802	0.4648	44.2162		TP
410	female	58	UTI	Shanghai East Hospital	validation set	Bacteria	ND	Citrobacter freundii	818	0.0077	5.50031	pos	TP
						Fungi	Candida glabrata	Candida glabrata	105513	0.9904	709.479		TP
411	female	87	UTI	Shanghai East Hospital	validation set	Bacteria	ND	ND					TN
						Fungi	Candida albicans	Candida albicans	160005	0.996	906.97		TP
412	female	89	UTI	Shanghai East Hospital	validation set	Bacteria	Escherichia coli	Escherichia coli	84620	0.9954	766.729		TP
						Fungi	ND	ND					TN
413	male	61	UTI	Shanghai East Hospital	validation set	Bacteria	ND	Achromobacter xylosoxidans	1193	0.0165	5.42421	NA	FP
							ND	Chryseobacterium indologenes	323	0.0045	1.46858	NA	FP
						Fungi	Candida glabrata	Candida glabrata	1022	0.0142	4.64672		TP
							ND	Candida albicans	5335	0.074	24.2566	pos	TP
414	male	65	UTI	Shanghai East Hospital	validation set	Bacteria	Enterococcus faecium	Enterococcus faecium	1558	0.9552	7.70551		TP
						Fungi	ND	ND					TN
415	female	66	UTI	Shanghai East Hospital	validation set	Bacteria	Escherichia coli	Escherichia coli	65958	0.9893	832.971		TP
						Fungi	ND	ND					TN
416	female	89	UTI	Shanghai East Hospital	validation set	Bacteria	ND	ND					TN
						Fungi	Candida albicans	Candida albicans	160986	0.9968	896.169		TP
417	male	56	non-UTI	Shanghai East Hospital	validation set	Bacteria	ND	ND					TN
						Fungi	ND	ND					TN
418	female	30	UTI	Shanghai East Hospital	validation set	Bacteria	ND	Lactobacillus crispatus	53767	0.9064	342.295	NA	FP
						Fungi	ND	Candida glabrata	236	0.004	1.50244	pos	TP
							ND	Candida albicans	352	0.0059	2.24092	pos	TP
419	female	65	UTI	Shanghai East Hospital	validation set	Bacteria	Proteus mirabilis	Proteus mirabilis	85603	0.9956	938.537		TP
						Fungi	ND	ND					TN
420	female	76	UTI	Shanghai East Hospital	training set	Bacteria	ND	Gardnerella vaginalis	90987	0.6683	562.864	pos	TP
						Fungi	ND	ND					TN
421	male	87	UTI	Shanghai East Hospital	validation set	Bacteria	ND	ND					TN
						Fungi	ND	ND					TN
422	female	65	UTI	Shanghai East Hospital	validation set	Bacteria	ND	ND					TN
						Fungi	ND	ND					TN
423	male	75	non-UTI	Shanghai East Hospital	validation set	Bacteria	ND	ND					TN
						Fungi	ND	ND					TN
424	male	77	UTI	Shanghai East Hospital	training set	Bacteria	ND	Escherichia coli	556	0.0054	3.02128	pos	TP
						Fungi	Candida tropicalis	Candida tropicalis	101581	0.9891	551.987		TP
425	female	89	UTI	Shanghai East Hospital	training set	Bacteria	Enterococcus faecium	Enterococcus faecium	49057	0.9746	268.739		TP
						Fungi	ND	Candida glabrata	849	0.0169	4.65091	pos	TP
426	female	36	UTI	Shanghai East Hospital	training set	Bacteria	Escherichia coli	Escherichia coli	25408	0.3729	194.788		TP
							ND	Enterococcus faecalis	2101	0.0308	16.1071	pos	TP
							ND	Gardnerella vaginalis	36932	0.542	283.136	pos	TP
							ND	Morganella morganii	202	0.003	1.54862	pos	TP
						Fungi	ND	ND					TN
427	female	65	UTI	Shanghai East Hospital	training set	Bacteria	Escherichia coli	Escherichia coli	4913	0.0759	59.7958		TP
						Fungi	ND	ND					TN
428	male	68	UTI	Shanghai East Hospital	training set	Bacteria	ND	Citrobacter freundii	758	0.5188	5.57304	pos	TP
							Pseudomonas aeruginosa	Pseudomonas aeruginosa	558	0.3819	4.10258		TP
						Fungi	ND	ND					TN
429	female	83	UTI	Shanghai East Hospital	training set	Bacteria	ND	Enterococcus faecium	2193	0.0949	20.0161	pos	TP
						Fungi	Candida albicans	Candida albicans	20726	0.8964	189.171		TP
430	male	63	UTI	Shanghai East Hospital	validation set	Bacteria	ND	ND					TN
						Fungi	Candida parapsilosis	Candida parapsilosis	105218	0.9928	869.218		TP
431	female	68	UTI	Shanghai East Hospital	validation set	Bacteria	Escherichia coli	Escherichia coli	64820	0.9977	594.843		TP
						Fungi	ND	ND					TN
432	male	69	UTI	Shanghai East Hospital	validation set	Bacteria	ND	ND					TN
						Fungi	Candida glabrata	Candida glabrata	111574	0.9993	653.083		TP
433	male	69	non-UTI	Shanghai East Hospital	training set	Bacteria	ND	ND					TN
						Fungi	ND	ND					TN
434	male	58	UTI	Shanghai East Hospital	training set	Bacteria	ND	Escherichia coli	424	0.0616	3.54524	pos	TP
							ND	Proteus mirabilis	369	0.0536	3.08536	pos	TP
							ND	Enterococcus faecium	524	0.0762	4.38138	pos	TP
							ND	Corynebacterium striatum	4572	0.6644	38.2284	NA	FP
							ND	Enterobacter cloacae	535	0.0778	4.47336	NA	FP
						Fungi	ND	ND					TN
435	male	55	non-UTI	Shanghai East Hospital	validation set	Bacteria	ND	ND					TN
						Fungi	ND	ND					TN
436	female	65	UTI	Shanghai East Hospital	validation set	Bacteria	Proteus mirabilis	Proteus mirabilis	76046	0.9974	889.001		TP
						Fungi	ND	ND					TN
437	female	65	UTI	Shanghai East Hospital	training set	Bacteria	ND	ND					TN
						Fungi	ND	ND					TN
438	male	55	UTI	Shanghai East Hospital	training set	Bacteria	ND	Ureaplasma urealyticum	1263	0.7669	13.7023	pos	TP
						Fungi	ND	ND					TN
439	female	82	non-UTI	Shanghai East Hospital	training set	Bacteria	ND	Enterococcus faecium	1495	0.2368	18.5399	pos	TP
						Fungi	ND	ND					TN
440	female	76	UTI	Shanghai East Hospital	validation set	Bacteria	ND	Gardnerella vaginalis	47162	0.6273	529.351	pos	TP
						Fungi	ND	ND					TN
441	male	56	non-UTI	Shanghai East Hospital	validation set	Bacteria	ND	ND					TN
						Fungi	ND	ND					TN
442	female	80	non-UTI	Shanghai East Hospital	training set	Bacteria	ND	ND					TN
						Fungi	ND	ND					TN
443	female	89	UTI	Shanghai East Hospital	validation set	Bacteria	ND	ND					TN
						Fungi	ND	Candida glabrata	58614	0.9615	178.76	pos	TP
							ND	Candida albicans	1815	0.0298	5.53536	pos	TP
444	female	75	non-UTI	Shanghai East Hospital	training set	Bacteria	ND	ND					TN
						Fungi	ND	ND					TN
445	male	46	UTI	Shanghai East Hospital	validation set	Bacteria	ND	ND					TN
						Fungi	ND	ND					TN
446	female	66	UTI	Shanghai East Hospital	training set	Bacteria	Streptococcus agalactiae	Streptococcus agalactiae	36813	0.5508	322.689		TP
						Fungi	ND	ND					TN
447	female	57	UTI	Shanghai East Hospital	training set	Bacteria	ND	Corynebacterium jeikeium	687	0.0111	5.07787	pos	TP
							ND	Staphylococcus haemolyticus	970	0.0156	7.16962	NA	FP
							ND	Lactobacillus jensenii	2637	0.0425	19.491	NA	FP
							ND	Gardnerella vaginalis	52984	0.8545	391.624	pos	TP
						Fungi	ND	ND					TN
448	female	62	UTI	Shanghai East Hospital	validation set	Bacteria	ND	Streptococcus anginosus	1975	0.1015	9.5817	pos	TP
							ND	Escherichia coli	720	0.037	3.49308	pos	TP
							ND	Staphylococcus epidermidis	566	0.0291	2.74595	pos	TP
							ND	Enterococcus faecalis	286	0.0147	1.38753	pos	TP
							ND	Pseudomonas aeruginosa	315	0.0162	1.52822	NA	FP
						Fungi	ND	Candida albicans	12410	0.6376	60.2071	pos	TP
449	male	68	UTI	Shanghai East Hospital	validation set	Bacteria	ND	ND					TN
						Fungi	Candida albicans	Candida albicans	24105	0.9988	148.166		TP
450	female	75	UTI	Shanghai East Hospital	validation set	Bacteria	ND	ND					TN
						Fungi	ND	ND					TN
451	male	85	non-UTI	Shanghai East Hospital	validation set	Bacteria	ND	ND					TN
						Fungi	ND	Candida albicans	12432	0.8164	83.2585	pos	TP
452	female	77	UTI	Shanghai East Hospital	training set	Bacteria	ND	Escherichia coli	124030	0.944	800.323	pos	TP
							ND	Streptococcus agalactiae	489	0.0037	3.15535	NA	FP
							Klebsiella pneumoniae	Klebsiella pneumoniae	5681	0.0432	36.6575		TP
						Fungi	ND	ND					TN
453	female	67	NA	Shanghai East Hospital	validation set	Bacteria	ND	Escherichia coli	293	0.842	2.75622	pos	TP
						Fungi	ND	ND					TN
454	male	85	non-UTI	Shanghai East Hospital	training set	Bacteria	ND	ND					TN
						Fungi	ND	ND					TN
455	male	43	non-UTI	Shanghai East Hospital	validation set	Bacteria	ND	ND					TN
						Fungi	ND	Candida albicans	1127	0.9081	45.9306	pos	TP
456	male	37	UTI	Shanghai East Hospital	validation set	Bacteria	ND	Enterococcus faecalis	536	0.91	4.63083	pos	TP
						Fungi	ND	ND					TN
457	male	58	UTI	Shanghai East Hospital	validation set	Bacteria	ND	ND					TN
						Fungi	Candida parapsilosis	Candida parapsilosis	33212	0.9993	238.183		TP
459	female	54	UTI	Shanghai East Hospital	validation set	Bacteria	ND	Lactobacillus crispatus	11840	0.5647	59.5148	NA	FP
							Lactobacillus jensenii	Lactobacillus jensenii	3675	0.1753	18.4727		TP
							ND	Gardnerella vaginalis	281	0.0134	1.41247	pos	TP
						Fungi	ND	ND					TN
460	male	68	UTI	Shanghai East Hospital	validation set	Bacteria	ND	ND					TN
						Fungi	Candida albicans	Candida albicans	152478	0.9988	741.931		TP
461	female	61	UTI	Shanghai East Hospital	validation set	Bacteria	Escherichia coli	Escherichia coli	125047	0.9544	802.978		TP
							ND	Salmonella enterica	3893	0.0297	24.9986	pos	TP
						Fungi	ND	ND					TN
462	female	75	UTI	Shanghai East Hospital	validation set	Bacteria	ND	Streptococcus anginosus	322	0.0138	2.20037	pos	TP
							ND	Streptococcus constellatus	277	0.0119	1.89287	NA	FP
							ND	Enterococcus faecalis	340	0.0146	2.32337	pos	TP
						Fungi	Candida albicans	Candida albicans	21589	0.9249	147.527		TP
463	male	65	UTI	Shanghai East Hospital	validation set	Bacteria	Enterococcus faecium	Enterococcus faecium	76182	0.9956	747.227		TP
						Fungi	ND	ND					TN
464	female	63	UTI	Shanghai East Hospital	validation set	Bacteria	Escherichia coli	Escherichia coli	69040	0.9319	754.049		TP
							ND	Klebsiella pneumoniae	867	0.0117	9.4693	pos	TP
						Fungi	ND	ND					TN
465	female	72	UTI	Shanghai East Hospital	validation set	Bacteria	Enterococcus faecalis	Enterococcus faecalis	127361	0.9824	733.135		TP
						Fungi	ND	ND					TN
466	male	60	NA	Shanghai East Hospital	training set	Bacteria	ND	ND					TN
						Fungi	Candida tropicalis	Candida tropicalis	133966	0.9943	703.068		TP
467	female	49	UTI	Shanghai East Hospital	training set	Bacteria	ND	Lactobacillus crispatus	19974	0.612	112.231	NA	FP
							Lactobacillus jensenii	Lactobacillus jensenii	5338	0.1636	29.9933		TP
						Fungi	ND	ND					TN
468	female	34	UTI	Shanghai East Hospital	training set	Bacteria	ND	Streptococcus anginosus	2448	0.3957	20.7921	pos	TP
							Escherichia coli	Escherichia coli	388	0.0627	3.29548		TP
						Fungi	ND	ND					TN
469	male	74	UTI	Shanghai East Hospital	training set	Bacteria	ND	ND					TN
							ND	Enterococcus faecium	205	0.0254	1.39692	pos	TP
						Fungi	Candida tropicalis	Candida tropicalis	3096	0.3838	21.097		TP
							Candida albicans	Candida albicans	4612	0.5718	31.4274		TP
470	female	66	UTI	Shanghai East Hospital	training set	Bacteria	Escherichia coli	Escherichia coli	67206	0.9984	847.149		TP
						Fungi	ND	ND					TN
471	male	65	UTI	Shanghai East Hospital	validation set	Bacteria	ND	Citrobacter koseri	302	0.0127	4.46204	NA	FP
							Citrobacter	ND					FN
						Fungi	ND	ND					TN
472	male	56	UTI	Shanghai East Hospital	training set	Bacteria	Escherichia coli	Escherichia coli	8489	0.9505	58.8492		TP
							ND	Salmonella enterica	312	0.0349	2.16291	pos	TP
						Fungi	ND	ND					TN
473	female	91	UTI	Shanghai East Hospital	validation set	Bacteria	ND	ND					TN
						Fungi	Candida glabrata	Candida glabrata	135862	0.9112	747.476		TP
							ND	Candida albicans	13160	0.0883	72.4028	pos	TP
474	male	71	UTI	Shanghai East Hospital	validation set	Bacteria	ND	ND					TN
						Fungi	Candida albicans	Candida albicans	91859	0.9982	439.708		TP
475	female	86	UTI	Shanghai East Hospital	validation set	Bacteria	ND	Escherichia coli	616	0.0332	12.0106	pos	TP
							ND	Klebsiella pneumoniae	449	0.0242	8.75448	pos	TP
						Fungi	Candida tropicalis	Candida tropicalis	16511	0.8893	321.927		TP
476	male	49	UTI	Shanghai East Hospital	training set	Bacteria	Chryseobacterium indologenes	Chryseobacterium indologenes	449	0.072	2.85565		TP
						Fungi	ND	ND					TN
477	female	64	UTI	Shanghai East Hospital	validation set	Bacteria	Escherichia coli	Escherichia coli	88132	0.9965	899.04		TP
						Fungi	ND	ND					TN
478	female	52	UTI	Shanghai East Hospital	training set	Bacteria	ND	ND					TN
						Fungi	Candida albicans	Candida albicans	104071	0.9981	921.048		TP
479	female	73	UTI	Shanghai East Hospital	validation set	Bacteria	Enterococcus faecalis	Enterococcus faecalis	169787	0.964	908.924		TP
						Fungi	ND	Candida glabrata	2116	0.012	11.3276	pos	TP
480	female	59	UTI	Shanghai East Hospital	validation set	Bacteria	Escherichia coli	Escherichia coli	58531	0.9964	784.766		TP
						Fungi	ND	ND					TN
481	female	68	UTI	Shanghai East Hospital	training set	Bacteria	Enterococcus faecium	Enterococcus faecium	1400	0.2414	9.94629		TP
						Fungi	Candida albicans	Candida albicans	4366	0.7528	31.0182		TP
482	male	77	UTI	Shanghai East Hospital	training set	Bacteria	ND	Escherichia coli	6595	0.8091	38.5517	pos	TP
						Fungi	Candida albicans	Candida albicans	1024	0.1256	5.98589		TP
483	male	66	UTI	Shanghai East Hospital	validation set	Bacteria	ND	ND					TN
						Fungi	Candida tropicalis	Candida tropicalis	101414	0.9959	618.378		TP
484	male	66	UTI	Shanghai East Hospital	validation set	Bacteria	ND	ND					TN
						Fungi	Candida tropicalis	Candida tropicalis	21600	0.996	133.078		TP
485	male	82	UTI	Shanghai East Hospital	training set	Bacteria	Klebsiella pneumoniae	Klebsiella pneumoniae	32035	0.9618	269.907		TP
						Fungi	ND	ND					TN
486	female	86	UTI	Shanghai East Hospital	validation set	Bacteria	ND	ND					TN
						Fungi	Candida tropicalis	Candida tropicalis	19052	0.9963	141.522		TP
487	male	91	UTI	Shanghai East Hospital	validation set	Bacteria	ND	ND					TN
						Fungi	Candida albicans	Candida albicans	231	0.8077	1.175		TP
489	female	64	non-UTI	Shanghai East Hospital	validation set	Bacteria	ND	ND					TN
						Fungi	ND	ND					TN
490	female	43	UTI	Shanghai East Hospital	validation set	Bacteria	ND	ND					TN
						Fungi	Candida albicans	Candida albicans	19720	0.9975	111.82		TP
491	female	56	UTI	Shanghai East Hospital	validation set	Bacteria	ND	Escherichia coli	483	0.0083	3.28833	pos	TP
							Enterococcus faecium	Enterococcus faecium	57187	0.9879	389.337		TP
						Fungi	ND	ND					TN
492	female	64	UTI	Shanghai East Hospital	validation set	Bacteria	ND	Staphylococcus hominis	348	0.0316	2.79905	NA	FP
							ND	Streptococcus anginosus	482	0.0438	3.87684	pos	TP
							ND	Staphylococcus capitis	425	0.0386	3.41838	NA	FP
							ND	Klebsiella pneumoniae	946	0.0859	7.60891	pos	TP
							ND	Staphylococcus epidermidis	712	0.0646	5.72679	pos	TP
						Fungi	ND	Candida albicans	1597	0.145	12.8451	pos	TP
493	female	54	UTI	Shanghai East Hospital	validation set	Bacteria	ND	Klebsiella pneumoniae	1066	0.6256	7.0312	pos	TP
							ND	Gardnerella vaginalis	387	0.2271	2.5526	pos	TP
						Fungi	ND	ND					TN
494	male	72	UTI	Shanghai East Hospital	validation set	Bacteria	ND	ND					TN
						Fungi	Candida tropicalis	Candida tropicalis	2353	0.0945	43.9747		TP
495	male	65	UTI	Shanghai East Hospital	validation set	Bacteria	Enterococcus faecalis	Enterococcus faecalis	132885	0.9866	866.705		TP
						Fungi	ND	ND					TN
496	male	83	UTI	Shanghai East Hospital	validation set	Bacteria	ND	ND					TN
						Fungi	Candida tropicalis	Candida tropicalis	3900	0.9856	30.9095		TP
497	male	82	non-UTI	Shanghai East Hospital	validation set	Bacteria	ND	ND					TN
						Fungi	ND	ND					TN
498	female	68	UTI	Shanghai East Hospital	validation set	Bacteria	Enterococcus faecium	Enterococcus faecium	39504	0.9636	597.577		TP
						Fungi	Candida albicans	Candida albicans	1471	0.0359	22.2518		TP
499	male	64	UTI	Shanghai East Hospital	training set	Bacteria	ND	Escherichia coli	927	0.0461	9.65716	neg	FP
							ND	Morganella morganii	443	0.022	4.61502	pos	TP
							ND	Salmonella enterica	967	0.0481	10.0739	pos	TP
							Klebsiella pneumoniae	Klebsiella pneumoniae	15288	0.7605	159.265		TP
						Fungi	ND	ND					TN
500	female	74	UTI	Shanghai East Hospital	training set	Bacteria	Escherichia coli	Escherichia coli	30072	0.9975	256.749		TP
						Fungi	ND	ND					TN
501	male	68	UTI	Shanghai East Hospital	validation set	Bacteria	ND	ND					TN
						Fungi	Candida albicans	Candida albicans	104928	0.9951	761.38		TP
502	male	92	UTI	Shanghai East Hospital	validation set	Bacteria	ND	Enterococcus faecium	733	0.006	5.27221	pos	TP
							ND	Corynebacterium striatum	285	0.0023	2.0499	NA	FP
						Fungi	Candida albicans	Candida albicans	121502	0.9856	873.92		TP
503	male	51	UTI	Shanghai East Hospital	validation set	Bacteria	ND	ND					TN
						Fungi	ND	ND					TN
504	male	56	UTI	Shanghai East Hospital	validation set	Bacteria	ND	Klebsiella pneumoniae	2046	0.0491	13.6631	pos	TP
						Fungi	Candida albicans	Candida albicans	22949	0.5501	153.253		TP
505	female	41	UTI	Shanghai East Hospital	validation set	Bacteria	ND	Lactobacillus crispatus	13511	0.4679	89.8613	NA	FP
							Gardnerella vaginalis	Gardnerella vaginalis	14332	0.4963	95.3217		TP
						Fungi	ND	ND					TN
506	female	63	UTI	Shanghai East Hospital	validation set	Bacteria	ND	Klebsiella pneumoniae	3784	0.1842	27.3051	pos	TP
							Pseudomonas aeruginosa	Pseudomonas aeruginosa	16582	0.8073	119.655		TP
						Fungi	ND	ND					TN
507	female	91	UTI	Shanghai East Hospital	training set	Bacteria	Enterococcus faecium	Enterococcus faecium	35440	0.7646	402.375		TP
						Fungi	ND	Candida glabrata	8061	0.1739	91.5222	pos	TP
							ND	Candida albicans	2773	0.0598	31.4838	pos	TP
508	female	98	UTI	Shanghai East Hospital	validation set	Bacteria	Enterococcus faecium	Enterococcus faecium	8327	0.2916	43.2414		TP
						Fungi	ND	Candida glabrata	20106	0.7041	104.409	pos	TP
509	male	66	UTI	Shanghai East Hospital	validation set	Bacteria	ND	ND					TN
						Fungi	Candida albicans	Candida albicans	183769	0.9982	825.976		TP
510	male	60	UTI	Shanghai East Hospital	validation set	Bacteria	ND	ND					TN
						Fungi	ND	ND					TN
511	female	91	UTI	Shanghai East Hospital	validation set	Bacteria	ND	ND					TN
						Fungi	Candida glabrata	Candida glabrata	130385	0.9035	698.359		TP
							ND	Candida albicans	13778	0.0955	73.7967	pos	TP
512	male	79	UTI	Shanghai East Hospital	training set	Bacteria	Escherichia coli	Escherichia coli	159940	0.9562	829.096		TP
							ND	Salmonella enterica	7183	0.0429	37.2352	pos	TP
						Fungi	ND	ND					TN
513	female	54	UTI	Shanghai East Hospital	validation set	Bacteria	ND	ND					TN
						Fungi	Candida albicans	Candida albicans	136181	0.9979	902.614		TP
514	female	72	UTI	Shanghai East Hospital	validation set	Bacteria	Enterococcus faecium	Enterococcus faecium	19621	0.7234	119.839		TP
						Fungi	ND	Candida glabrata	1794	0.0661	10.9572	pos	TP
							ND	Candida albicans	1924	0.0709	11.7512	pos	TP
515	female	34	UTI	Shanghai East Hospital	validation set	Bacteria	ND	ND					TN
						Fungi	Candida tropicalis	Candida glabrata	36174	0.9493	206.438		TP
							Candida glabrata	Candida tropicalis	1881	0.0494	10.7345		TP
516	male	48	UTI	Shanghai East Hospital	validation set	Bacteria	ND	Enterococcus faecium	10505	0.6509	67.8109	pos	TP
						Fungi	Candida glabrata	Candida glabrata	1626	0.1008	10.496		TP
							ND	Candida albicans	1529	0.0947	9.86986	pos	TP
517	male	88	UTI	Shanghai East Hospital	validation set	Bacteria	ND	Corynebacterium striatum	292	0.0342	1.61198	NA	FP
							ND	Staphylococcus epidermidis	542	0.0635	2.99209	pos	TP
							Streptococcus mitis	ND					FN
						Fungi	ND	ND					TN
518	male	63	UTI	Shanghai East Hospital	validation set	Bacteria	ND	Enterococcus faecalis	14877	0.228	93.6792	pos	TP
							ND	Corynebacterium striatum	354	0.0054	2.22911	NA	FP
							Klebsiella pneumoniae	Klebsiella pneumoniae	47436	0.727	298.7		TP
						Fungi	ND	ND					TN
519	female	70	UTI	Shanghai East Hospital	validation set	Bacteria	Escherichia coli	Escherichia coli	103966	0.9927	893.985		TP
						Fungi	ND	ND					TN
521	male	60	non-UTI	Shanghai East Hospital	validation set	Bacteria	ND	ND					TN
						Fungi	ND	ND					TN
522	female	56	UTI	Shanghai East Hospital	training set	Bacteria	ND	Acinetobacter baumannii	11337	0.9838	76.2972	pos	TP
						Fungi	ND	ND					TN
523	female	34	UTI	Shanghai East Hospital	validation set	Bacteria	ND	Corynebacterium resistens	279	0.0024	1.70973	NA	FP
							ND	Escherichia coli	8959	0.0776	54.9012	pos	TP
							ND	Proteus mirabilis	14558	0.1261	89.2122	pos	TP
							ND	Citrobacter freundii	3009	0.0261	18.4393	pos	TP
							ND	Staphylococcus haemolyticus	343	0.003	2.10192	NA	FP
							ND	Enterococcus faecalis	71034	0.6153	435.3	neg	FP
							ND	Corynebacterium striatum	4110	0.0356	25.1863	NA	FP
							ND	Klebsiella pneumoniae	1654	0.0143	10.1358	pos	TP
							ND	Acinetobacter lwoffii	3666	0.0318	22.4654	NA	FP
						Fungi	Candida albicans	ND					FN
							Candida glabrata	ND					FN
524	female	55	UTI	Shanghai East Hospital	validation set	Bacteria	ND	Streptococcus pyogenes	283	0.0191	2.4527	NA	FP
							Streptococcus agalactiae	Streptococcus agalactiae	14285	0.9646	123.805		TP
						Fungi	ND	ND					TN
525	female	67	UTI	Shanghai East Hospital	validation set	Bacteria	Escherichia coli	Escherichia coli	105724	0.9439	859.181		TP
							ND	Proteus mirabilis	5555	0.0496	45.1435	pos	TP
						Fungi	ND	ND					TN
526	male	66	UTI	Shanghai East Hospital	training set	Bacteria	ND	Streptococcus anginosus	1330	0.3367	7.21282	pos	TP
							Escherichia coli	Escherichia coli	850	0.2152	4.60969		TP
						Fungi	ND	ND					TN
527	female	33	non-UTI	Shanghai East Hospital	training set	Bacteria	ND	ND					TN
						Fungi	ND	ND					TN
528	male	38	UTI	Shanghai East Hospital	training set	Bacteria	Escherichia coli	Escherichia coli	1754	0.4179	58.6661		TP
						Fungi	ND	ND					TN
530	male	75	non-UTI	Shanghai East Hospital	validation set	Bacteria	ND	ND					TN
						Fungi	ND	ND					TN
531	male	75	non-UTI	Shanghai East Hospital	training set	Bacteria	ND	ND					TN
						Fungi	ND	ND					TN
532	male	75	non-UTI	Shanghai East Hospital	training set	Bacteria	ND	ND					TN
						Fungi	ND	ND					TN
533	female	28	UTI	Shanghai East Hospital	training set	Bacteria	ND	ND					TN
						Fungi	ND	ND					TN
534	female	77	UTI	Shanghai East Hospital	training set	Bacteria	ND	Streptococcus pyogenes	248	0.0165	3.98541	NA	FP
							ND	Escherichia coli	3965	0.2636	63.7183	pos	TP
							Streptococcus agalactiae	Streptococcus agalactiae	5129	0.3409	82.424		TP
							ND	Enterococcus faecalis	759	0.0505	12.1973	pos	TP
						Fungi	ND	ND					TN
535	female	47	UTI	Shanghai East Hospital	training set	Bacteria	Escherichia coli	Escherichia coli	9211	0.9649	41.0516		TP
						Fungi	ND	ND					TN
536	female	96	UTI	Shanghai East Hospital	validation set	Bacteria	ND	Escherichia coli	2079	0.193	20.2677	pos	TP
							ND	Streptococcus agalactiae	1093	0.1015	10.6554	NA	FP
						Fungi	Candida glabrata	Candida glabrata	6573	0.6101	64.0787		TP
537	female	84	non-UTI	Shanghai East Hospital	validation set	Bacteria	ND	ND					TN
						Fungi	ND	ND					TN
538	male	61	non-UTI	Shanghai East Hospital	training set	Bacteria	ND	ND					TN
						Fungi	ND	ND					TN
539	female	23	UTI	Shanghai East Hospital	validation set	Bacteria	ND	ND					TN
						Fungi	ND	ND					TN
540	male	79	UTI	Shanghai East Hospital	training set	Bacteria	Escherichia coli	Escherichia coli	61019	0.9498	729.849		TP
							ND	Streptococcus agalactiae	573	0.0089	6.85366	NA	FP
							ND	Salmonella enterica	477	0.0074	5.7054	pos	TP
						Fungi	ND	ND					TN
541	female	54	UTI	Shanghai East Hospital	validation set	Bacteria	ND	ND					TN
						Fungi	Candida albicans	Candida albicans	206	0.6205	1.10678		TP
543	male	66	UTI	Shanghai East Hospital	validation set	Bacteria	ND	ND					TN
						Fungi	Candida tropicalis	Candida tropicalis	105238	0.9946	725.524		TP
544	male	92	UTI	Shanghai East Hospital	validation set	Bacteria	ND	ND					TN
						Fungi	ND	ND					TN
545	female	84	UTI	Shanghai East Hospital	training set	Bacteria	Enterobacter aerogenes	Klebsiella aerogenes	30061	0.5513	207.859		TP
							ND	Escherichia coli	720	0.0132	4.9785	pos	TP
							Enterococcus faecium	Enterococcus faecium	6736	0.1235	46.5766		TP
							ND	Acinetobacter baumannii	563	0.0103	3.89291	pos	TP
						Fungi	ND	ND					TN
546	female	87	UTI	Shanghai East Hospital	validation set	Bacteria	Enterococcus faecalis	Enterococcus faecalis	43513	0.9805	261.55		TP
						Fungi	ND	ND					TN
547	male	54	UTI	Shanghai East Hospital	validation set	Bacteria	Escherichia coli	Escherichia coli	85462	0.9987	769.713		TP
						Fungi	ND	ND					TN
548	female	55	UTI	Shanghai East Hospital	validation set	Bacteria	ND	ND					TN
						Fungi	Candida tropicalis	Candida tropicalis	77787	0.9649	419.396		TP
549	female	55	UTI	Shanghai East Hospital	validation set	Bacteria	ND	Streptococcus anginosus	472	0.019	3.53767	pos	TP
							Streptococcus agalactiae	Streptococcus agalactiae	4605	0.1856	34.5148		TP
							ND	Gardnerella vaginalis	816	0.0329	6.11598	pos	TP
						Fungi	ND	ND					TN
550	female	76	UTI	Shanghai East Hospital	validation set	Bacteria	Escherichia coli	Escherichia coli	78228	0.9981	715.273		TP
						Fungi	ND	ND					TN
551	female	72	UTI	Shanghai East Hospital	validation set	Bacteria	Enterococcus faecium	Enterococcus faecium	20492	0.9925	103.942		TP
						Fungi	Candida glabrata	ND					FN
552	female	89	UTI	Shanghai East Hospital	training set	Bacteria	Enterococcus faecium	Enterococcus faecium	18572	0.9477	110.54		TP
						Fungi	Candida glabrata	Candida glabrata	679	0.0347	4.04138		TP
							ND	Candida albicans	203	0.0104	1.20825	pos	TP
553	male	78	UTI	Shanghai East Hospital	training set	Bacteria	ND	Enterococcus faecium	17042	0.5127	92.6165	pos	TP
						Fungi	Candida glabrata	Candida glabrata	16155	0.486	87.7961		TP
554	male	67	UTI	Shanghai East Hospital	training set	Bacteria	ND	Enterococcus faecium	3354	0.265	15.8299	pos	TP
							Staphylococcus haemolyticus	Staphylococcus haemolyticus	5299	0.4186	25.0098		TP
						Fungi	ND	Candida glabrata	3788	0.2992	17.8783	pos	TP
555	female	55	UTI	Shanghai East Hospital	training set	Bacteria	ND	ND					TN
						Fungi	Candida tropicalis	Candida tropicalis	85251	0.9878	769.17		TP
556	female	44	UTI	Shanghai East Hospital	training set	Bacteria	ND	Lactobacillus crispatus	75130	0.8578	684.83	NA	FP
							Streptococcus agalactiae	Streptococcus agalactiae	6000	0.0685	54.6916		TP
						Fungi	ND	ND					TN
557	female	72	UTI	Shanghai East Hospital	validation set	Bacteria	Enterococcus faecium	Enterococcus faecium	1076	0.3756	9.2355		TP
						Fungi	ND	Candida glabrata	937	0.3271	8.04244	pos	TP
							ND	Candida albicans	802	0.2799	6.88371	pos	TP
558	male	66	UTI	Shanghai East Hospital	validation set	Bacteria	ND	ND					TN
						Fungi	Candida tropicalis	Candida tropicalis	1037	0.9755	8.43185		TP
559	female	82	UTI	Shanghai East Hospital	validation set	Bacteria	ND	Enterococcus faecium	973	0.0199	11.3739	pos	TP
							ND	Acinetobacter junii	1013	0.0207	11.8414	NA	FP
							ND	Corynebacterium striatum	1555	0.0318	18.1771	NA	FP
							ND	Acinetobacter baumannii	6994	0.1432	81.7562	pos	TP
							Acinetobacter johnsonii	Acinetobacter johnsonii	13517	0.2749	158.007		TP
						Fungi	ND	ND					TN
560	female	54	UTI	Shanghai East Hospital	validation set	Bacteria	ND	ND					TN
						Fungi	Candida albicans	Candida albicans	4168	0.3615	29.2939		TP
561	female	87	UTI	Shanghai East Hospital	training set	Bacteria	Enterococcus faecium	Enterococcus faecium	96842	0.9445	670.428		TP
							ND	Enterococcus faecalis	2035	0.0199	14.0881	NA	FP
						Fungi	ND	Candida albicans	349	0.0034	2.41609	NA	FP
562	female	78	UTI	Shanghai East Hospital	validation set	Bacteria	Klebsiella pneumoniae	Klebsiella pneumoniae	67225	0.978	521.795		TP
						Fungi	ND	ND					TN
563	female	72	UTI	Shanghai East Hospital	validation set	Bacteria	Klebsiella pneumoniae	Klebsiella pneumoniae	10958	0.9856	73.1714		TP
						Fungi	ND	ND					TN
564	female	34	UTI	Shanghai East Hospital	validation set	Bacteria	ND	ND					TN
						Fungi	ND	Candida glabrata	34496	0.2836	229.582	pos	TP
							Candida tropicalis	Candida tropicalis	86740	0.713	577.281		TP
565	female	64	UTI	Shanghai East Hospital	training set	Bacteria	Escherichia coli	Escherichia coli	107570	0.9626	856.463		TP
							ND	Gardnerella vaginalis	3826	0.0342	30.4623	pos	TP
						Fungi	ND	ND					TN
566	female	71	UTI	Shanghai East Hospital	validation set	Bacteria	ND	ND					TN
						Fungi	Candida tropicalis	Candida tropicalis	69145	0.9937	407.863		TP
567	male	71	UTI	Shanghai East Hospital	validation set	Bacteria	ND	ND					TN
						Fungi	Candida albicans	Candida albicans	114264	0.9962	750.828		TP
568	male	73	UTI	Shanghai East Hospital	validation set	Bacteria	ND	Enterococcus faecium	1124	0.0092	8.01563	pos	TP
						Fungi	ND	Candida glabrata	106765	0.8765	761.378	pos	TP
							Candida tropicalis	Candida tropicalis	7802	0.0641	55.6388		TP
							Candida albicans	Candida albicans	5065	0.0416	36.1203		TP
							ND	Trichosporon asahii	243	0.002	1.73292	NA	FP
569	female	71	UTI	Shanghai East Hospital	validation set	Bacteria	ND	ND					TN
						Fungi	Candida tropicalis	Candida tropicalis	139988	0.9939	776.004		TP
570	female	89	UTI	Shanghai East Hospital	validation set	Bacteria	ND	Enterococcus faecium	18832	0.3502	148.878	pos	TP
						Fungi	Candida albicans	Candida albicans	34670	0.6448	274.086		TP
571	male	91	UTI	Shanghai East Hospital	validation set	Bacteria	ND	ND					TN
						Fungi	Candida albicans	Candida albicans	149079	0.9945	872.94		TP
572	female	76	UTI	Shanghai East Hospital	validation set	Bacteria	Escherichia coli	Escherichia coli	144363	0.8077	646.724		TP
							ND	Gardnerella vaginalis	26636	0.149	119.325	pos	TP
							ND	Citrobacter koseri	305	0.0017	1.36635	NA	FP
						Fungi	ND	Candida albicans	353	0.002	1.58139	pos	TP
573	male	72	non-UTI	Shanghai East Hospital	validation set	Bacteria	ND	ND					TN
						Fungi	ND	ND					TN
574	male	86	UTI	Shanghai East Hospital	training set	Bacteria	Klebsiella aerogenes	Klebsiella aerogenes	806	0.9275	7.59718		TP
						Fungi	ND	ND					TN
575	female	89	UTI	Shanghai East Hospital	validation set	Bacteria	ND	ND					TN
						Fungi	ND	Candida glabrata	60241	0.7751	251.527	pos	TP
							Candida albicans	Candida albicans	629	0.0081	2.62629		TP
576	female	89	UTI	Shanghai East Hospital	validation set	Bacteria	ND	Enterococcus faecium	10353	0.0797	69.1186	pos	TP
						Fungi	Candida albicans	Candida albicans	119310	0.9179	796.536		TP
577	female	34	UTI	Shanghai East Hospital	validation set	Bacteria	Escherichia coli	Escherichia coli	106823	0.9499	781.744		TP
							ND	Gardnerella vaginalis	4678	0.0416	34.2342	pos	TP
						Fungi	ND	ND					TN
578	male	55	UTI	Shanghai East Hospital	training set	Bacteria	ND	Escherichia coli	365	0.0351	1.59286	pos	TP
							ND	Enterococcus faecium	6835	0.6563	29.828	pos	TP
							ND	Corynebacterium jeikeium	891	0.0856	3.88833	pos	TP
						Fungi	ND	ND					TN
579	male	78	UTI	Shanghai East Hospital	validation set	Bacteria	ND	ND					TN
						Fungi	ND	ND					TN
580	female	66	UTI	Shanghai East Hospital	validation set	Bacteria	Escherichia coli	Escherichia coli	86576	0.9733	821.357		TP
							ND	Acinetobacter junii	1158	0.013	10.9861	NA	FP
						Fungi	ND	ND					TN
581	male	91	UTI	Shanghai East Hospital	training set	Bacteria	ND	ND					TN
						Fungi	Candida albicans	Candida albicans	139699	0.9953	925.202		TP
582	male	83	UTI	Shanghai East Hospital	validation set	Bacteria	ND	Acinetobacter junii	1341	0.014	11.2809	NA	FP
							Acinetobacter johnsonii	Acinetobacter johnsonii	70499	0.7264	593.062		TP
						Fungi	ND	ND					TN
583	female	76	UTI	Shanghai East Hospital	training set	Bacteria	ND	Klebsiella aerogenes	269	0.019	1.72511	pos	TP
							ND	Streptococcus parasanguinis	237	0.0167	1.51989	NA	FP
							Escherichia coli	Escherichia coli	582	0.0411	3.7324		TP
						Fungi	ND	ND					TN
584	female	63	UTI	Shanghai East Hospital	validation set	Bacteria	ND	Staphylococcus hominis	313	0.0165	1.71448	NA	FP
							ND	Streptococcus parasanguinis	449	0.0236	2.45942	NA	FP
							ND	Escherichia coli	1508	0.0793	8.26016	pos	TP
							ND	Corynebacterium simulans	301	0.0158	1.64875	NA	FP
						Fungi	ND	ND					TN
585	male	83	UTI	Shanghai East Hospital	validation set	Bacteria	ND	Acinetobacter haemolyticus	616	0.0073	5.39192	NA	FP
							ND	Acinetobacter junii	1077	0.0128	9.42711	NA	FP
							Acinetobacter johnsonii	Acinetobacter johnsonii	59667	0.6992	522.272		TP
						Fungi	ND	ND					TN
586	female	65	UTI	Shanghai East Hospital	validation set	Bacteria	Escherichia coli	Escherichia coli	89664	0.9985	879.775		TP
						Fungi	ND	ND					TN
587	female	77	UTI	Shanghai East Hospital	validation set	Bacteria	Escherichia coli	Escherichia coli	119803	0.9994	874.64		TP
						Fungi	ND	ND					TN
588	female	92	UTI	Shanghai East Hospital	validation set	Bacteria	ND	Lactobacillus crispatus	247	0.0033	2.06722	NA	FP
							Escherichia coli	Escherichia coli	73942	0.9932	618.844		TP
						Fungi	ND	ND					TN
589	male	61	UTI	Shanghai East Hospital	training set	Bacteria	Citrobacter koseri	Citrobacter koseri	860	0.944	7.22792		TP
						Fungi	ND	ND					TN
590	male	91	UTI	Shanghai East Hospital	training set	Bacteria	ND	ND					TN
						Fungi	Candida albicans	Candida albicans	52236	0.9865	414.335		TP
591	female	51	UTI	Shanghai East Hospital	validation set	Bacteria	ND	ND					TN
						Fungi	Candida tropicalis	Candida tropicalis	4964	0.9906	37.7623		TP
592	female	66	UTI	Shanghai East Hospital	validation set	Bacteria	Escherichia coli	Escherichia coli	125099	0.9766	864.475		TP
							ND	Acinetobacter junii	250	0.002	1.72758	NA	FP
						Fungi	ND	ND					TN
593	female	50	UTI	Shanghai East Hospital	training set	Bacteria	ND	Lactobacillus crispatus	555	0.0047	4.07438	NA	FP
							Escherichia coli	Escherichia coli	116098	0.9748	852.302		TP
							ND	Lactobacillus jensenii	343	0.0029	2.51804	NA	FP
						Fungi	ND	ND					TN
594	male	65	UTI	Shanghai East Hospital	validation set	Bacteria	Klebsiella pneumoniae	Klebsiella pneumoniae	58403	0.9824	413.417		TP
						Fungi	ND	ND					TN
595	male	69	UTI	Shanghai East Hospital	training set	Bacteria	Proteus mirabilis	Proteus mirabilis	81079	0.9457	750.141		TP
							ND	Corynebacterium striatum	542	0.0063	5.01457	NA	FP
							Klebsiella pneumoniae	Klebsiella pneumoniae	1196	0.014	11.0654		TP
						Fungi	ND	ND					TN
596	female	53	UTI	Shanghai East Hospital	training set	Bacteria	Gardnerella vaginalis	Gardnerella vaginalis	106129	0.9328	630.306		TP
						Fungi	ND	ND					TN
597	male	80	UTI	Shanghai East Hospital	training set	Bacteria	Klebsiella pneumoniae	Klebsiella pneumoniae	14795	0.9901	123.369		TP
						Fungi	ND	ND					TN
598	female	70	UTI	Shanghai East Hospital	validation set	Bacteria	ND	ND					TN
						Fungi	Candida glabrata	Candida glabrata	25001	0.9725	142.113		TP
599	male	85	UTI	Shanghai East Hospital	training set	Bacteria	ND	ND					TN
						Fungi	Candida albicans	Candida albicans	2169	0.9597	13.4273		TP
600	female	55	UTI	Shanghai East Hospital	validation set	Bacteria	Escherichia coli	Escherichia coli	112505	0.9802	854.038		TP
							ND	Gardnerella vaginalis	1577	0.0137	11.9712	pos	TP
						Fungi	ND	ND					TN
601	male	85	UTI	Shanghai East Hospital	validation set	Bacteria	ND	Escherichia coli	24857	0.4991	146.697	pos	TP
							ND	Enterococcus faecium	506	0.0102	2.98624	pos	TP
							Klebsiella pneumoniae	Klebsiella pneumoniae	23747	0.4769	140.147		TP
						Fungi	ND	ND					TN
602	male	72	UTI	Shanghai East Hospital	validation set	Bacteria	ND	Staphylococcus aureus	2985	0.0454	17.8449	pos	TP
						Fungi	Candida tropicalis	Candida tropicalis	62136	0.9455	371.46		TP
603	female	64	UTI	Shanghai East Hospital	validation set	Bacteria	Klebsiella pneumoniae	Klebsiella pneumoniae	9886	0.9063	168.152		TP
						Fungi	ND	ND					TN
604	female	57	UTI	Shanghai East Hospital	training set	Bacteria	Escherichia coli	Escherichia coli	49112	0.9919	727.758		TP
						Fungi	ND	ND					TN
605	female	85	UTI	Shanghai East Hospital	training set	Bacteria	ND	ND					TN
						Fungi	Candida tropicalis	Candida tropicalis	21917	0.9601	300.163		TP
606	female	78	UTI	Shanghai East Hospital	training set	Bacteria	Escherichia coli	Escherichia coli	25320	0.5309	445.343		TP
							ND	Morganella morganii	4066	0.0853	71.5153	pos	TP
							ND	Klebsiella pneumoniae	10346	0.2169	181.972	pos	TP
						Fungi	ND	ND					TN
607	female	85	UTI	Shanghai East Hospital	training set	Bacteria	Enterococcus faecium	Enterococcus faecium	60234	0.9451	801.357		TP
						Fungi	ND	Candida albicans	3122	0.049	41.5353	pos	TP
608	male	73	UTI	Shanghai East Hospital	validation set	Bacteria	ND	ND					TN
						Fungi	Candida tropicalis	Candida tropicalis	4069	0.9954	61.43		TP
609	female	82	UTI	Shanghai East Hospital	validation set	Bacteria	Enterococcus faecium	Enterococcus faecium	1260	0.3857	15.2646		TP
						Fungi	ND	ND					TN
610	female	85	UTI	Shanghai East Hospital	training set	Bacteria	ND	ND					TN
						Fungi	Candida tropicalis	Candida tropicalis	27927	0.6034	290.048		TP
							ND	Candida parapsilosis	18184	0.3929	188.858	pos	TP
611	female	85	UTI	Shanghai East Hospital	validation set	Bacteria	ND	ND					TN
						Fungi	Candida tropicalis	Candida tropicalis	32855	0.5871	327.313		TP
							ND	Candida parapsilosis	22925	0.4097	228.387	pos	TP
612	female	90	UTI	Shanghai East Hospital	validation set	Bacteria	Enterococcus faecium	Enterococcus faecium	1686	0.99	20.7184		TP
						Fungi	ND	ND					TN
613	female	85	UTI	Shanghai East Hospital	training set	Bacteria	ND	Enterococcus faecium	53543	0.96	750.27	pos	TP
							ND	Enterococcus hirae	237	0.0043	3.32096	pos	TP
						Fungi	Candida glabrata	Candida glabrata	1936	0.0347	27.1281		TP
614	female	54	UTI	Shanghai East Hospital	training set	Bacteria	Staphylococcus aureus	Staphylococcus aureus	2083	0.6265	21.7217		TP
						Fungi	ND	ND					TN
615	female	76	UTI	Shanghai East Hospital	validation set	Bacteria	Enterococcus faecium	Enterococcus faecium	60152	0.9472	508.015		TP
							ND	Enterococcus hirae	312	0.0049	2.635	pos	TP
							ND	Enterococcus faecalis	2993	0.0471	25.2774	pos	TP
						Fungi	ND	ND					TN
616	female	71	UTI	Shanghai East Hospital	training set	Bacteria	ND	ND					TN
						Fungi	Candida tropicalis	Candida tropicalis	250	0.8897	1.93379		TP
617	female	85	UTI	Shanghai East Hospital	validation set	Bacteria	Enterococcus faecium	Enterococcus faecium	3147	0.4414	22.9189		TP
						Fungi	ND	ND					TN
618	male	69	UTI	Shanghai East Hospital	validation set	Bacteria	Staphylococcus epidermidis	Staphylococcus epidermidis	6221	0.6463	56.8751		TP
						Fungi	ND	ND					TN
619	male	65	UTI	Shanghai East Hospital	training set	Bacteria	Klebsiella pneumoniae	Klebsiella pneumoniae	1790	0.8569	10.6394		TP
						Fungi	ND	Candida albicans	250	0.1197	1.48595	pos	TP
620	female	85	UTI	Shanghai East Hospital	validation set	Bacteria	Escherichia coli	Escherichia coli	21273	0.9993	221.331		TP
						Fungi	ND	ND					TN
621	male	67	UTI	Shanghai East Hospital	training set	Bacteria	Escherichia coli	Escherichia coli	36616	0.9996	304.958		TP
						Fungi	ND	ND					TN
622	female	72	UTI	Shanghai East Hospital	training set	Bacteria	Enterococcus faecium	Enterococcus faecium	3138	0.4319	23.8066		TP
						Fungi	ND	ND					TN
623	female	80	UTI	Shanghai East Hospital	validation set	Bacteria	Escherichia coli	Escherichia coli	11100	0.9523	74.4856		TP
							ND	Klebsiella pneumoniae	268	0.023	1.79839	pos	TP
						Fungi	ND	ND					TN
624	female	50	UTI	Shanghai East Hospital	validation set	Bacteria	Enterococcus faecalis	Enterococcus faecalis	10784	0.986	91.0957		TP
						Fungi	ND	ND					TN
625	female	79	NA	Shanghai East Hospital	validation set	Bacteria	Escherichia coli	Escherichia coli	36178	0.9995	233.282		TP
						Fungi	ND	ND					TN
626	female	66	UTI	Shanghai East Hospital	training set	Bacteria	Escherichia coli	Escherichia coli	41828	0.9872	385.32		TP
						Fungi	ND	ND					TN
627	female	84	UTI	Shanghai East Hospital	validation set	Bacteria	ND	ND					TN
						Fungi	Candida albicans	Candida albicans	120845	0.9978	906.435		TP
628	female	86	UTI	Shanghai East Hospital	validation set	Bacteria	ND	ND					TN
						Fungi	Candida glabrata	Candida glabrata	53789	0.9974	495.181		TP
629	male	73	UTI	Shanghai East Hospital	validation set	Bacteria	Stenotrophomonas maltophilia	Stenotrophomonas maltophilia	66568	0.9963	751.408		TP
						Fungi	ND	ND					TN
630	female	73	UTI	Shanghai East Hospital	training set	Bacteria	Klebsiella pneumoniae	Klebsiella pneumoniae	43425	0.9929	380.534		TP
						Fungi	ND	ND					TN
631	female	59	UTI	Shanghai East Hospital	validation set	Bacteria	Escherichia coli	Escherichia coli	87313	0.9891	745.532		TP
							ND	Gardnerella vaginalis	705	0.008	6.01972	pos	TP
						Fungi	ND	ND					TN
632	male	63	UTI	Shanghai East Hospital	validation set	Bacteria	ND	Escherichia coli	329	0.0315	3.70792	pos	TP
							Serratia marcescens	Serratia marcescens	3225	0.3089	36.3466		TP
							ND	Enterococcus faecalis	1902	0.1822	21.4361	pos	TP
							ND	Klebsiella pneumoniae	420	0.0402	4.73351	pos	TP
						Fungi	ND	ND					TN
633	female	81	UTI	Shanghai East Hospital	training set	Bacteria	ND	Enterococcus faecium	570	0.0438	3.73609	pos	TP
						Fungi	Kodamaea ohmeri	Kodamaea ohmeri	278	0.0217	1.82216		TP
							ND	Candida parapsilosis	4680	0.3595	30.6752	pos	TP
634	male	77	UTI	Shanghai East Hospital	training set	Bacteria	Klebsiella pneumoniae	Klebsiella pneumoniae	14712	0.9823	101.722		TP
						Fungi	ND	ND					TN
635	female	56	UTI	Shanghai East Hospital	validation set	Bacteria	Escherichia coli	Escherichia coli	70069	0.9993	482.32		TP
						Fungi	ND	ND					TN
636	male	49	UTI	Shanghai East Hospital	validation set	Bacteria	Enterococcus faecium	Enterococcus faecium	25286	0.9661	153.59		TP
						Fungi	ND	Candida parapsilosis	829	0.0317	5.03544	pos	TP
637	female	67	UTI	Shanghai East Hospital	validation set	Bacteria	Escherichia coli	Escherichia coli	85872	0.9985	722.069		TP
						Fungi	ND	ND					TN
638	female	78	UTI	Shanghai East Hospital	training set	Bacteria	ND	Morganella morganii	1887	0.0451	15.0416	pos	TP
							Klebsiella pneumoniae	Klebsiella pneumoniae	39265	0.939	312.988		TP
						Fungi	ND	ND					TN
639	female	85	UTI	Shanghai East Hospital	validation set	Bacteria	ND	ND					TN
						Fungi	Candida tropicalis	Candida tropicalis	20183	0.9941	144.576		TP
640	male	72	UTI	Shanghai East Hospital	validation set	Bacteria	ND	ND					TN
						Fungi	Candida glabrata	Candida glabrata	107723	0.9984	856.181		TP
641	female	59	UTI	Shanghai East Hospital	validation set	Bacteria	Escherichia coli	Escherichia coli	88985	0.8488	656.164		TP
							ND	Gardnerella vaginalis	6991	0.0667	51.5507	pos	TP
						Fungi	ND	ND					TN
642	male	71	UTI	Shanghai East Hospital	training set	Bacteria	ND	ND					TN
						Fungi	Candida albicans	Candida albicans	19496	0.997	176.639		TP
643	female	34	UTI	Shanghai East Hospital	validation set	Bacteria	ND	ND					TN
						Fungi	Candida glabrata	Candida glabrata	1884	0.9926	16.8739		TP
644	female	85	UTI	Shanghai East Hospital	validation set	Bacteria	ND	Enterococcus faecium	282	0.0034	2.58571	pos	TP
							ND	Salmonella enterica	427	0.0051	3.91524	pos	TP
							Klebsiella pneumoniae	Klebsiella pneumoniae	78789	0.942	722.431		TP
						Fungi	ND	Candida glabrata	3431	0.041	31.4595	pos	TP
645	male	70	UTI	Shanghai East Hospital	training set	Bacteria	ND	Citrobacter koseri	317	0.0084	2.2288	NA	FP
						Fungi	ND	Candida glabrata	600	0.0158	4.21855	pos	TP
							ND	Candida albicans	3909	0.1029	27.4838	pos	TP
							Candida parapsilosis	Candida parapsilosis	13723	0.3613	96.4852		TP
646	male	77	UTI	Shanghai East Hospital	validation set	Bacteria	Citrobacter koseri	Citrobacter koseri	29140	0.9342	324.774		TP
							ND	Escherichia coli	809	0.0259	9.01654	pos	TP
						Fungi	ND	ND					TN
647	female	88	UTI	Shanghai East Hospital	validation set	Bacteria	Escherichia coli	Escherichia coli	87303	0.9866	893.317		TP
						Fungi	ND	ND					TN
648	female	76	UTI	Shanghai East Hospital	validation set	Bacteria	Enterococcus faecium	Enterococcus faecium	539	0.0398	4.4454		TP
						Fungi	ND	Candida parapsilosis	4982	0.3677	41.089	pos	TP
649	male	43	UTI	Shanghai East Hospital	validation set	Bacteria	ND	ND					TN
						Fungi	ND	ND					TN
650	female	67	UTI	Shanghai East Hospital	training set	Bacteria	Streptococcus anginosus	Streptococcus anginosus	2950	0.2456	25.0117		TP
						Fungi	ND	ND					TN
651	female	29	NA	Shanghai East Hospital	validation set	Bacteria	Gardnerella vaginalis	Gardnerella vaginalis	25801	0.7143	169.184		TP
						Fungi	ND	ND					TN
652	female	62	UTI	Shanghai East Hospital	validation set	Bacteria	Streptococcus agalactiae	Streptococcus agalactiae	1337	0.1728	30.8406		TP
							ND	Gardnerella vaginalis	1578	0.2039	36.3997	NA	FP
						Fungi	ND	ND					TN
653	female	72	UTI	Shanghai East Hospital	validation set	Bacteria	ND	Escherichia coli	4893	0.0747	63.059	pos	TP
							Enterococcus faecalis	Enterococcus faecalis	18865	0.2879	243.124		TP
							Klebsiella pneumoniae	Klebsiella pneumoniae	22995	0.3509	296.35		TP
						Fungi	ND	ND					TN
654	male	88	UTI	Shanghai East Hospital	validation set	Bacteria	ND	ND					TN
						Fungi	Candida albicans	Candida albicans	8423	0.9939	197.802		TP
655	female	51	UTI	Shanghai East Hospital	validation set	Bacteria	ND	Escherichia coli	1683	0.2015	34.9235	pos	TP
							Proteus mirabilis	Proteus mirabilis	4421	0.5293	91.7391		TP
							ND	Morganella morganii	207	0.0248	4.29541	pos	TP
							ND	Enterococcus faecalis	579	0.0693	12.0147	pos	TP
							ND	Klebsiella pneumoniae	400	0.0479	8.30031	pos	TP
						Fungi	ND	ND					TN
656	male	58	UTI	Shanghai East Hospital	validation set	Bacteria	Escherichia coli	Escherichia coli	1772	0.9938	44.5876		TP
						Fungi	ND	ND					TN
657	female	79	UTI	Shanghai East Hospital	validation set	Bacteria	Escherichia coli	Escherichia coli	56300	0.9966	834.21		TP
						Fungi	ND	ND					TN
658	female	70	UTI	Shanghai East Hospital	validation set	Bacteria	Escherichia coli	Escherichia coli	354	0.0085	4.52523		TP
							Proteus mirabilis	Proteus mirabilis	40048	0.96	511.939		TP
						Fungi	ND	ND					TN
659	female	72	UTI	Shanghai East Hospital	validation set	Bacteria	Escherichia coli	Escherichia coli	5837	0.1151	89.5163		TP
							ND	Enterococcus faecalis	5866	0.1157	89.961	pos	TP
							Klebsiella pneumoniae	Klebsiella pneumoniae	6810	0.1343	104.438		TP
						Fungi	ND	ND					TN
660	male	67	UTI	Shanghai East Hospital	validation set	Bacteria	Enterococcus faecalis	Enterococcus faecalis	48072	0.9818	703.311		TP
						Fungi	ND	ND					TN
661	female	23	UTI	Shanghai East Hospital	validation set	Bacteria	Staphylococcus saprophyticus	Staphylococcus saprophyticus	23620	0.987	546.178		TP
						Fungi	ND	ND					TN
662	female	33	UTI	Shanghai East Hospital	validation set	Bacteria	Klebsiella aerogenes	Klebsiella aerogenes	42711	0.9867	837.536		TP
						Fungi	ND	ND					TN
663	male	64	UTI	Shanghai East Hospital	validation set	Bacteria	Gram-positive cocci	Enterococcus faecalis	858	0.4804	14.6777		TP
							Gram-positive cocci	Staphylococcus epidermidis	768	0.43	13.1381		TP
						Fungi	ND	ND					TN
664	male	80	UTI	Shanghai East Hospital	validation set	Bacteria	Klebsiella pneumoniae	Klebsiella pneumoniae	384	0.8276	7.29553		TP
						Fungi	ND	ND					TN
665	female	69	UTI	Shanghai East Hospital	validation set	Bacteria	ND	ND					TN
						Fungi	ND	ND					TN
666	male	80	UTI	Shanghai East Hospital	validation set	Bacteria	Enterococcus faecalis	Enterococcus faecalis	553	0.3502	9.2737		TP
						Fungi	ND	Candida glabrata	760	0.4813	12.745	NA	FP
667	female	24	UTI	Shanghai East Hospital	validation set	Bacteria	Gardnerella vaginalis	Gardnerella vaginalis	14695	0.9079	265.267		TP
						Fungi	ND	ND					TN
668	male	83	UTI	Shanghai East Hospital	validation set	Bacteria	ND	ND					TN
						Fungi	Candida albicans	Candida albicans	8742	0.9912	163.057		TP
669	male	31	UTI	Shanghai East Hospital	validation set	Bacteria	ND	Enterococcus faecalis	540	0.335	8.70042	pos	TP
							Pseudomonas aeruginosa	Pseudomonas aeruginosa	1035	0.6421	16.6758		TP
						Fungi	ND	ND					TN
670	female	30	UTI	Shanghai East Hospital	validation set	Bacteria	ND	Enterococcus faecalis	658	0.8647	231.853	NA	FP
						Fungi	ND	ND					TN
671	female	63	UTI	Shanghai East Hospital	validation set	Bacteria	Citrobacter koseri	Citrobacter koseri	527	0.424	5.22392		TP
							ND	Enterococcus faecalis	385	0.3097	3.81634	pos	TP
						Fungi	ND	ND					TN
672	female	75	UTI	Shanghai East Hospital	validation set	Bacteria	ND	Enterococcus faecalis	255	0.016	3.60164	pos	TP
						Fungi	ND	Candida glabrata	13220	0.8278	186.721	NA	FP
							Candida parapsilosis	ND					FN
673	male	73	UTI	Shanghai East Hospital	validation set	Bacteria	Enterococcus faecalis	Enterococcus faecalis	465	0.8675	5.23219		TP
						Fungi	ND	ND					TN
674	male	96	UTI	Shanghai East Hospital	validation set	Bacteria	Escherichia coli	Escherichia coli	15968	0.6852	241.577		TP
							ND	Klebsiella pneumoniae	1050	0.0451	15.8853	pos	TP
							Pseudomonas aeruginosa	Pseudomonas aeruginosa	6192	0.2657	93.6777		TP
						Fungi	ND	ND					TN
675	male	63	UTI	Shanghai East Hospital	validation set	Bacteria	ND	Enterococcus faecalis	24788	0.2273	195.847	pos	TP
							ND	Corynebacterium striatum	13124	0.1203	103.691	pos	TP
							Klebsiella pneumoniae	Klebsiella pneumoniae	66315	0.6081	523.948		TP
						Fungi	ND	ND					TN
676	female	78	UTI	Shanghai East Hospital	validation set	Bacteria	Enterococcus faecalis	Enterococcus faecalis	25902	0.9946	534.536		TP
						Fungi	ND	ND					TN
677	male	65	UTI	Shanghai East Hospital	validation set	Bacteria	ND	Enterococcus faecalis	1556	0.147	47.3567	NA	FP
							Corynebacterium striatum	Corynebacterium striatum	2094	0.1978	63.7307		TP
							ND	Klebsiella pneumoniae	579	0.0547	17.6218	pos	TP
							ND	Corynebacterium urealyticum	4684	0.4425	142.557	pos	TP
						Fungi	ND	Candida albicans	895	0.0846	27.2392	pos	TP
678	female	24	UTI	Shanghai East Hospital	validation set	Bacteria	ND	Streptococcus anginosus	508	0.0084	3.18252	NA	FP
							ND	Escherichia coli	314	0.0052	1.96715	pos	TP
							ND	Lactobacillus jensenii	316	0.0052	1.97968	pos	TP
							ND	Streptococcus lutetiensis	215	0.0036	1.34693	NA	FP
							Gardnerella vaginalis	Gardnerella vaginalis	44833	0.741	280.87		TP
						Fungi	ND	ND					TN
679	male	72	UTI	Shanghai East Hospital	validation set	Bacteria	ND	Streptococcus anginosus	4885	0.0633	39.0981	NA	FP
							ND	Streptococcus agalactiae	425	0.0055	3.40158	NA	FP
							Pseudomonas aeruginosa	Pseudomonas aeruginosa	38149	0.4942	305.334		TP
						Fungi	ND	ND					TN
680	female	62	UTI	Shanghai East Hospital	validation set	Bacteria	ND	Streptococcus anginosus	24916	0.5974	146.845	NA	FP
							Streptococcus agalactiae	Streptococcus agalactiae	9404	0.2255	55.4233		TP
						Fungi	ND	ND					TN
681	female	75	UTI	Shanghai East Hospital	validation set	Bacteria	Enterococcus faecium	Enterococcus faecium	42255	0.8269	244.019		TP
						Fungi	ND	Candida albicans	7617	0.1491	43.9875	pos	TP
682	female	71	UTI	Shanghai East Hospital	validation set	Bacteria	ND	Streptococcus anginosus	303	0.0024	2.01898	NA	FP
							Escherichia coli	Escherichia coli	113337	0.8968	755.197		TP
							ND	Streptococcus agalactiae	499	0.004	3.32498	pos	TP
							ND	Salmonella enterica	334	0.0026	2.22554	NA	FP
							ND	Gardnerella vaginalis	5767	0.0456	38.4272	pos	TP
							ND	Lactobacillus crispatus	201	0.0016	1.33932	NA	FP
						Fungi	ND	Candida glabrata	798	0.0063	5.31731	NA	FP
683	male	29	UTI	Shanghai East Hospital	validation set	Bacteria	Streptococcus agalactiae	Streptococcus agalactiae	6196	0.6159	367.562		TP
							ND	Enterococcus faecalis	3140	0.3121	186.273	NA	FP
						Fungi	ND	ND					TN
684	female	84	UTI	Shanghai East Hospital	validation set	Bacteria	ND	ND					TN
						Fungi	Candida tropicalis	Candida tropicalis	21609	0.9415	158.242		TP
							ND	Candida albicans	1106	0.0482	8.09918	pos	TP
685	male	80	UTI	Shanghai East Hospital	validation set	Bacteria	ND	Corynebacterium resistens	710	0.0187	4.51582	NA	FP
							Corynebacterium striatum	Corynebacterium striatum	34613	0.9118	220.149		TP
						Fungi	ND	ND					TN
686	female	67	UTI	Shanghai East Hospital	validation set	Bacteria	Escherichia coli	Escherichia coli	64642	0.7134	576.692		TP
							ND	Gardnerella vaginalis	25191	0.278	224.737	NA	FP
						Fungi	ND	ND					TN
687	female	73	non-UTI	Shanghai East Hospital	validation set	Bacteria	ND	ND					TN
						Fungi	ND	ND					TN
688	male	74	non-UTI	Shanghai East Hospital	validation set	Bacteria	ND	ND					TN
						Fungi	ND	ND					TN
689	female	84	UTI	Shanghai East Hospital	validation set	Bacteria	ND	ND					TN
						Fungi	ND	ND					TN
690	male	75	UTI	Shanghai East Hospital	validation set	Bacteria	Staphylococcus epidermidis	Staphylococcus epidermidis	572	0.9931	886.822		TP
						Fungi	ND	ND					TN
691	female	28	non-UTI	Shanghai East Hospital	validation set	Bacteria	ND	ND					TN
						Fungi	ND	ND					TN
692	female	32	UTI	Shanghai East Hospital	validation set	Bacteria	ND	ND					TN
						Fungi	ND	ND					TN
693	male	60	UTI	Shanghai East Hospital	validation set	Bacteria	ND	ND					TN
						Fungi	Candida tropicalis	Candida tropicalis	21696	0.9969	227.426		TP
694	female	85	UTI	Shanghai East Hospital	validation set	Bacteria	Enterococcus faecium	Enterococcus faecium	41265	0.9206	705.831		TP
							ND	Corynebacterium urealyticum	230	0.0051	3.93411	pos	TP
						Fungi	ND	ND					TN
695	male	90	UTI	Shanghai East Hospital	validation set	Bacteria	ND	Streptococcus oralis	631	0.0083	7.165	neg	FP
							ND	Staphylococcus capitis	3597	0.0473	40.8439	pos	TP
							Streptococcus mitis	Streptococcus mitis	15040	0.1979	170.779		TP
						Fungi	ND	ND					TN
696	male	70	UTI	Shanghai East Hospital	validation set	Bacteria	ND	ND					TN
						Fungi	Candida albicans	Candida albicans	24216	0.9968	215.883		TP
697	male	60	UTI	Shanghai East Hospital	validation set	Bacteria	Escherichia coli	Escherichia coli	19087	0.9646	231.122		TP
						Fungi	ND	ND					TN
698	female	73	UTI	Shanghai East Hospital	validation set	Bacteria	Klebsiella pneumoniae	Klebsiella pneumoniae	70053	0.9988	878.903		TP
						Fungi	ND	ND					TN
699	male	67	UTI	Shanghai East Hospital	validation set	Bacteria	ND	ND					TN
						Fungi	ND	ND					TN
700	male	89	UTI	Shanghai East Hospital	validation set	Bacteria	ND	ND					TN
						Fungi	Candida glabrata	Candida glabrata	259	0.678	497.121		TP
701	male	48	non-UTI	Shanghai East Hospital	validation set	Bacteria	ND	ND					TN
						Fungi	ND	ND					TN
702	male	68	non-UTI	Shanghai East Hospital	validation set	Bacteria	ND	ND					TN
						Fungi	ND	ND					TN
703	female	28	non-UTI	Shanghai East Hospital	validation set	Bacteria	ND	ND					TN
						Fungi	ND	ND					TN
704	male	70	UTI	Shanghai East Hospital	validation set	Bacteria	ND	ND					TN
						Fungi	Candida albicans	Candida albicans	597	1	648.913		TP
705	male	71	UTI	Shanghai East Hospital	validation set	Bacteria	ND	ND					TN
						Fungi	ND	ND					TN
706	male	89	UTI	Shanghai East Hospital	validation set	Bacteria	ND	ND					TN
						Fungi	ND	ND					TN
707	female	73	UTI	Shanghai East Hospital	validation set	Bacteria	ND	ND					TN
						Fungi	ND	ND					TN
708	female	33	non-UTI	Shanghai East Hospital	validation set	Bacteria	ND	ND					TN
						Fungi	ND	ND					TN
709	male	89	NA	Shanghai East Hospital	validation set	Bacteria	ND	ND					TN
						Fungi	ND	ND					TN
710	female	73	UTI	Shanghai East Hospital	validation set	Bacteria	ND	ND					TN
						Fungi	ND	ND					TN
711	male	65	non-UTI	Shanghai East Hospital	validation set	Bacteria	ND	ND					TN
						Fungi	ND	ND					TN
712	male	50	UTI	Shanghai East Hospital	validation set	Bacteria	ND	ND					TN
						Fungi	ND	ND					TN
713	male	66	NA	Shanghai East Hospital	validation set	Bacteria	ND	ND					TN
						Fungi	ND	ND					TN
715	female	86	non-UTI	Shanghai East Hospital	validation set	Bacteria	ND	ND					TN
						Fungi	ND	ND					TN
716	male	64	non-UTI	Shanghai East Hospital	validation set	Bacteria	ND	ND					TN
						Fungi	ND	ND					TN
717	male	57	non-UTI	Shanghai East Hospital	validation set	Bacteria	ND	ND					TN
						Fungi	ND	ND					TN
718	female	33	UTI	Shanghai East Hospital	validation set	Bacteria	Klebsiella aerogenes	ND					FN
						Fungi	ND	ND					TN
719	male	52	UTI	Shanghai East Hospital	validation set	Bacteria	ND	ND					TN
						Fungi	ND	ND					TN
720	male	64	non-UTI	Shanghai East Hospital	validation set	Bacteria	ND	ND					TN
						Fungi	ND	ND					TN
721	female	62	UTI	Shanghai East Hospital	validation set	Bacteria	ND	ND					TN
						Fungi	ND	ND					TN
722	female	48	UTI	Shanghai East Hospital	validation set	Bacteria	ND	ND					TN
						Fungi	ND	ND					TN
723	female	58	UTI	Shanghai East Hospital	validation set	Bacteria	ND	ND					TN
						Fungi	ND	ND					TN
724	male	77	UTI	Shanghai East Hospital	validation set	Bacteria	ND	ND					TN
						Fungi	ND	ND					TN
725	female	74	UTI	Shanghai East Hospital	validation set	Bacteria	ND	ND					TN
						Fungi	ND	ND					TN
726	male	41	non-UTI	Shanghai East Hospital	validation set	Bacteria	ND	ND					TN
						Fungi	ND	ND					TN
727	female	66	UTI	Shanghai East Hospital	validation set	Bacteria	ND	ND					TN
						Fungi	Candida tropicalis	Candida tropicalis	297	0.7635	515.625		TP
728	male	66	non-UTI	Shanghai East Hospital	validation set	Bacteria	ND	ND					TN
						Fungi	ND	ND					TN
729	male	80	UTI	Shanghai East Hospital	validation set	Bacteria	Klebsiella oxytoca	Klebsiella oxytoca	51643	0.7093	561.899		TP
							ND	Escherichia coli	10347	0.1421	112.58	pos	TP
							ND	Klebsiella pneumoniae	9666	0.1328	105.17	pos	TP
						Fungi	ND	ND					TN
730	male	93	UTI	Shanghai East Hospital	validation set	Bacteria	Corynebacterium striatum	Corynebacterium striatum	1146	0.1241	8.97324		TP
						Fungi	ND	Candida albicans	7748	0.8392	60.6673	pos	TP
731	male	83	UTI	Shanghai East Hospital	validation set	Bacteria	ND	ND					TN
						Fungi	Candida tropicalis	Candida tropicalis	97036	0.9958	808.088		TP
732	male	63	non-UTI	Shanghai East Hospital	validation set	Bacteria	ND	ND					TN
						Fungi	ND	ND					TN
733	female	68	UTI	Shanghai East Hospital	validation set	Bacteria	ND	Streptococcus anginosus	630	0.0086	4.62994	neg	FP
							Escherichia coli	Escherichia coli	70542	0.9581	518.421		TP
						Fungi	ND	ND					TN
734	female	33	non-UTI	Shanghai East Hospital	validation set	Bacteria	ND	ND					TN
						Fungi	ND	ND					TN
735	female	70	UTI	Shanghai East Hospital	validation set	Bacteria	Gardnerella vaginalis	Gardnerella vaginalis	15561	0.8387	114.92		TP
						Fungi	ND	ND					TN
736	female	71	UTI	Shanghai East Hospital	validation set	Bacteria	ND	ND					TN
						Fungi	Candida glabrata	Candida glabrata	69771	0.9983	527.705		TP
737	female	85	UTI	Shanghai East Hospital	validation set	Bacteria	Escherichia coli	Escherichia coli	73194	0.9989	799.864		TP
						Fungi	ND	ND					TN
738	male	83	UTI	Shanghai East Hospital	validation set	Bacteria	ND	ND					TN
						Fungi	Candida tropicalis	Candida tropicalis	24024	0.9919	128.484		TP
739	male	73	UTI	Shanghai East Hospital	validation set	Bacteria	ND	ND					TN
						Fungi	ND	Candida glabrata	2099	0.0232	14.6799	neg	FP
							Candida tropicalis	Candida tropicalis	88201	0.9731	616.855		TP
740	female	64	UTI	Shanghai East Hospital	validation set	Bacteria	ND	Lactobacillus crispatus	4498	0.0749	40.1145	NA	FP
							Escherichia coli	Escherichia coli	52602	0.876	469.12		TP
						Fungi	ND	Candida tropicalis	861	0.0143	7.67866	pos	TP
741	female	74	UTI	Shanghai East Hospital	validation set	Bacteria	Streptococcus agalactiae	Streptococcus agalactiae	88207	0.9235	584.536		TP
						Fungi	ND	ND					TN
742	male	76	NA	Shanghai East Hospital	validation set	Bacteria	ND	ND					TN
						Fungi	Candida tropicalis	Candida tropicalis	81798	0.9916	552.238		TP
743	male	93	non-UTI	Shanghai East Hospital	validation set	Bacteria	ND	ND					TN
						Fungi	ND	ND					TN
744	female	32	UTI	Shanghai East Hospital	validation set	Bacteria	Escherichia coli	Escherichia coli	461	0.3134	3.74797		TP
						Fungi	ND	ND					TN
745	female	86	UTI	Shanghai East Hospital	validation set	Bacteria	ND	Lactobacillus crispatus	1095	0.0377	9.42146	NA	FP
						Fungi	Candida tropicalis	Candida tropicalis	453	0.0156	3.89765		TP
746	female	80	UTI	Shanghai East Hospital	validation set	Bacteria	Streptococcus anginosus	Streptococcus anginosus	8106	0.6247	71.7733		TP
							ND	Streptococcus agalactiae	392	0.0302	3.4709	pos	TP
							ND	Streptococcus constellatus	404	0.0311	3.57715	pos	TP
						Fungi	ND	ND					TN
747	male	87	UTI	Shanghai East Hospital	validation set	Bacteria	ND	ND					TN
						Fungi	Candida tropicalis	Candida tropicalis	5028	0.9951	55.6496		TP
748	male	77	UTI	Shanghai East Hospital	validation set	Bacteria	ND	Escherichia coli	529	0.0047	3.47498	pos	TP
						Fungi	Candida tropicalis	Candida tropicalis	111178	0.9895	730.324		TP
749	female	85	UTI	Shanghai East Hospital	validation set	Bacteria	Escherichia coli	Escherichia coli	84412	0.9626	782.071		TP
							ND	Enterococcus faecalis	2919	0.0333	27.0443	pos	TP
							ND	Klebsiella pneumoniae	224	0.0026	2.07534	pos	TP
						Fungi	ND	ND					TN
750	female	66	NA	Shanghai East Hospital	validation set	Bacteria	Escherichia coli	Escherichia coli	86959	0.9993	850.979		TP
						Fungi	ND	ND					TN
751	male	85	UTI	Shanghai East Hospital	validation set	Bacteria	Escherichia coli	Escherichia coli	105999	0.9903	879.215		TP
						Fungi	ND	ND					TN
752	male	64	UTI	Shanghai East Hospital	validation set	Bacteria	ND	Escherichia coli	283	0.0027	2.02107	pos	TP
							ND	Corynebacterium simulans	295	0.0028	2.10677	NA	FP
							Serratia marcescens	Serratia marcescens	14665	0.1414	104.731		TP
							ND	Enterococcus faecalis	51920	0.5006	370.791	pos	TP
							ND	Corynebacterium striatum	8406	0.0811	60.0321	NA	FP
							Klebsiella pneumoniae	Klebsiella pneumoniae	13341	0.1286	95.2758		TP
						Fungi	ND	ND					TN
753	male	77	UTI	Shanghai East Hospital	validation set	Bacteria	Enterococcus faecium	Enterococcus faecium	439	0.0079	5.01061		TP
						Fungi	ND	ND					TN
754	male	86	UTI	Shanghai East Hospital	validation set	Bacteria	ND	ND					TN
						Fungi	Candida albicans	Candida albicans	1766	0.9725	16.6714		TP
755	male	89	UTI	Shanghai East Hospital	validation set	Bacteria	ND	ND					TN
						Fungi	Candida albicans	Candida albicans	312	0.9044	3.8052		TP
756	female	81	UTI	Shanghai East Hospital	validation set	Bacteria	ND	Streptococcus anginosus	3949	0.0535	27.1446	neg	FP
							Streptococcus agalactiae	Streptococcus agalactiae	64824	0.8774	445.587		TP
							ND	Gardnerella vaginalis	613	0.0083	4.21364	pos	TP
						Fungi	ND	ND					TN
757	female	85	UTI	Shanghai East Hospital	validation set	Bacteria	Escherichia coli	Escherichia coli	26844	0.982	274.279		TP
							ND	Enterococcus faecalis	432	0.0158	4.41397	pos	TP
						Fungi	ND	ND					TN
758	male	34	UTI	Shanghai East Hospital	validation set	Bacteria	ND	ND					TN
						Fungi	ND	ND					TN
759	female	77	UTI	Shanghai East Hospital	validation set	Bacteria	ND	Lactobacillus crispatus	47590	0.5091	396.544	NA	FP
							Escherichia coli	Escherichia coli	24169	0.2586	201.388		TP
						Fungi	ND	ND					TN
760	female	96	NA	Shanghai East Hospital	validation set	Bacteria	Enterococcus faecium	Enterococcus faecium	70610	0.5401	473.743		TP
							Enterococcus faecalis	Enterococcus faecalis	59158	0.4525	396.908		TP
							ND	Corynebacterium striatum	514	0.0039	3.44858	NA	FP
						Fungi	ND	ND					TN
761	female	32	UTI	Shanghai East Hospital	validation set	Bacteria	ND	ND					TN
						Fungi	ND	ND					TN
762	male	38	UTI	Shanghai East Hospital	validation set	Bacteria	ND	ND					TN
						Fungi	Candida glabrata	Candida glabrata	132560	0.9994	865.381		TP
763	male	86	UTI	Shanghai East Hospital	validation set	Bacteria	Escherichia coli	Escherichia coli	3056	0.7132	311.455		TP
						Fungi	ND	ND					TN
764	male	76	UTI	Shanghai East Hospital	validation set	Bacteria	Escherichia coli	Escherichia coli	3418	0.7103	142.062		TP
						Fungi	ND	ND					TN
765	male	62	UTI	Shanghai East Hospital	validation set	Bacteria	ND	ND					TN
						Fungi	ND	ND					TN
766	male	67	UTI	Shanghai East Hospital	validation set	Bacteria	ND	Streptococcus salivarius	239	0.0181	5.10989	NA	FP
							ND	Escherichia coli	6778	0.513	144.916	NA	FP
							ND	Staphylococcus epidermidis	304	0.023	6.49962	pos	TP
						Fungi	ND	ND					TN
767	male	28	UTI	Shanghai East Hospital	validation set	Bacteria	ND	ND					TN
						Fungi	ND	ND					TN
768	female	65	UTI	Shanghai East Hospital	validation set	Bacteria	Escherichia coli	Escherichia coli	130777	0.9843	810.206		TP
						Fungi	ND	ND					TN
769	female	58	UTI	Shanghai East Hospital	validation set	Bacteria	Escherichia coli	Escherichia coli	155295	0.9982	864.662		TP
						Fungi	ND	ND					TN
770	male	88	UTI	Shanghai East Hospital	validation set	Bacteria	Escherichia coli	Escherichia coli	73678	0.5736	465.803		TP
							ND	Klebsiella pneumoniae	31075	0.2419	196.461	pos	TP
						Fungi	ND	ND					TN
771	male	77	UTI	Shanghai East Hospital	validation set	Bacteria	ND	ND					TN
						Fungi	ND	ND					TN
772	female	79	UTI	Shanghai East Hospital	validation set	Bacteria	ND	Streptococcus parasanguinis	518	0.0053	4.54849	NA	FP
							Enterococcus faecium	Enterococcus faecium	96218	0.9886	844.877		TP
						Fungi	ND	ND					TN
773	female	82	UTI	Shanghai East Hospital	validation set	Bacteria	Escherichia coli	Escherichia coli	150975	0.9952	856.853		TP
							ND	Streptococcus anginosus	258	0.0017	1.46427	pos	TP
						Fungi	ND	ND					TN
774	male	57	UTI	Shanghai East Hospital	validation set	Bacteria	ND	ND					TN
						Fungi	ND	ND					TN
775	female	66	UTI	Shanghai East Hospital	validation set	Bacteria	ND	Escherichia coli	2140	0.3282	14.4075	pos	TP
						Fungi	Candida glabrata	Candida glabrata	1177	0.1805	7.92411		TP
							ND	Candida albicans	884	0.1356	5.9515	pos	TP
776	female	66	UTI	Shanghai East Hospital	validation set	Bacteria	ND	ND					TN
						Fungi	Candida glabrata	Candida glabrata	267	0.3463	2.87712		TP
							Candida albicans	Candida albicans	500	0.6485	5.38787		TP
777	male	38	UTI	Shanghai East Hospital	validation set	Bacteria	ND	ND					TN
						Fungi	Candida glabrata	Candida glabrata	45107	0.9993	276.764		TP
778	male	50	UTI	Shanghai East Hospital	validation set	Bacteria	ND	Streptococcus mitis	670	0.013	5.48448	NA	FP
							ND	Gardnerella vaginalis	49713	0.9642	406.94	pos	TP
						Fungi	ND	ND					TN
779	male	66	UTI	Shanghai East Hospital	validation set	Bacteria	Enterobacter cloacae	Enterobacter cloacae	3402	0.9476	35.0241		TP
						Fungi	ND	ND					TN
780	male	80	UTI	Shanghai East Hospital	validation set	Bacteria	Enterococcus faecium	Enterococcus faecium	3262	0.0464	35.9002		TP
						Fungi	Candida albicans	Candida albicans	66916	0.9511	736.449		TP
781	male	68	UTI	Shanghai East Hospital	validation set	Bacteria	ND	Escherichia coli	366	0.003	1.37671	pos	TP
						Fungi	ND	Candida glabrata	693	0.0058	2.60672	pos	TP
782	female	84	UTI	Shanghai East Hospital	validation set	Bacteria	ND	Streptococcus anginosus	1956	0.3551	19.0484	pos	TP
							Escherichia coli	Escherichia coli	333	0.0605	3.2429		TP
						Fungi	ND	ND					TN
783	male	48	UTI	Shanghai East Hospital	validation set	Bacteria	ND	ND					TN
						Fungi	ND	ND					TN
784	male	82	UTI	Shanghai East Hospital	validation set	Bacteria	Enterococcus faecalis	Enterococcus faecalis	97022	0.9329	683.586		TP
							ND	Staphylococcus epidermidis	2520	0.0242	17.7551	pos	TP
							Staphylococcus aureus	ND					FN
						Fungi	ND	ND					TN
785	male	88	UTI	Shanghai East Hospital	validation set	Bacteria	ND	Escherichia coli	336	0.0045	3.40026	pos	TP
[truncated: 829 more rows]

## Sheet: Table S3
Table S3. LoDs and Precision
LoDs
Organism	Nanopore result
	Dilution factor
	1	10	100	1000
Staphylococcus_aureus	Positive(3 of 3) 4,900 CFU/ml	Negative(0 of 3) 490 CFU/ml	Negative(0 of 3) 49 CFU/ml	Negative(0 of 3) 490 CFU/ml
Escherichia_coli	Positive(3 of 3) 10,700 CFU/ml	Positive(1 of 3) 1,070 CFU/ml	Negative(0 of 3) 107 CFU/ml	Negative(0 of 3) 10.7 CFU/ml
Candida_albican	Positive(3 of 3) 8,800 CFU/ml	Positive(3 of 3) 880 CFU/ml	Positive(2 of 3) 88 CFU/ml	Negative(0 of 3) 8.8 CFU/ml
Precision
SampleID	Pathogens spkied-in	Sequencing results
		Operator 1					Operator 2
		Replicate 1	Replicate 2	Replicate 3	Replicate 4	Replicate 5	Replicate 1	Replicate 2	Replicate 3	Replicate 4	Replicate 5
S1	CA,EC,SG,SU	CA(28828), EC(22871), SG(12466), SU(6140)	CA(37407), EC(30912), SG(17242), SU(9421)	CA(18871), EC(11497), SG(8010), SU(3136)	CA(22099), EC(15709), SG(9600), SU(4792)	CA(25660), EC(18320), SG(11884), SU(6498)	CA(34609), EC(22850), SG(15041), SU(7619)	CA(29963), EC(17226), SG(13590), SU(7590)	CA(42872), EC(20591), SG(17855), SU(6814)	CA(28591), EC(18072), SG(11986), SU(4663)	CA(19160), EC(14572), SG(8580), SU(4239)
S2	CA,EC,SG	CA(2146), SG(1915), EC(994)	CA(3827), SG(2641), EC(1104)	CA(5886), SG(2410), EC(2459)	CA(5627), SG(4907), EC(2810)	CA(6659), EC(4180), SG(3930)	CA(9317), SG(5455), EC(4397)	CA(18512), EC(10903), SG(9375)	CA(22772), SG(11441), EC(9080)	CA(12767), SG(7531), EC(5746)	CA(6762), SG(3205), EC(3141)
S3	CA,EC,SU	CA(47219), SU(2084), EC(928)	CA(41289), SU(1655), EC(1314)	CA(48614), SU(1742), EC(892)	CA(44411), SU(2005), EC(855)	CA(36864), SU(1518), EC(1209)	CA(33988), SU(1278), EC(717)	CA(64737), SU(2908), EC(1269)	CA(54279), SU(2297), EC(1840)	CA(54362), SU(2028), EC(1065)	CA(73353), SU(2991), EC(2575)
S4	-	-	-	-	-	-	-	-	-	-	-
CA: Candida albicans
EC: Escherichia coli
SG: Streptococcus agalactiae
SU: Staphylococcus aureus

## Sheet: Table S4
Table S4. Patients and sample characteristics
Characteristics	Value
Age (years)
Median (IQR)	67 (59, 80)
Range	3–98
NA	1
Sex, n (%)
Female	367 (44.59%)
Male	455 (55.28%)
NA	1 (0%)
UTI status, n (%)
UTI	758 (92.10%)
Non-UTI	65 (7.90%)
Organisms cultured, n (%)
Single organism	583 (70.84%)
Two organisms	36 (4.37%)
Negative	204 (24.79%)

## Sheet: Table S5
Table S5. Detail results of 90 false negative samples
SampleID	ReadCount	Number_of_reads_afterQC	Human_reads	Microbial_reads	Culture result	Tophit TaxName	ReadCount	Abundance	RPK	Comments
21	1750	1088	785	145	Escherichia coli	Escherichia coli	52	35.135%	29.7143	weakly positive
718	636	577	556	13	Klebsiella aerogenes	Klebsiella aerogenes	7	53.846%	11.0063	weakly positive
114	105760	97153	27237	19090	ND	Streptococcus pyogenes	307	1.572%	2.9028	weakly positive
91	181192	164688	160011	1544	ND	Streptococcus anginosus	136	8.635%	0.750585	weakly positive
510	215064	203214	202926	243	ND	Streptococcus agalactiae	113	45.749%	0.525425	weakly positive
807	559	489	482	7	ND	Streptococcus agalactiae	7	100.000%	12.5224	weakly positive
263	173385	152383	152218	150	ND	Staphylococcus hominis	88	56.774%	0.507541	weakly positive
445	177347	160894	160855	28	ND	Staphylococcus epidermidis	5	17.857%	0.0281933	weakly positive
723	532	504	471	10	ND	Staphylococcus epidermidis	1	10.000%	1.8797	weakly positive
820	94834	84420	84244	173	ND	Staphylococcus capitis	89	51.445%	0.938482	weakly positive
106	130334	116978	116092	209	ND	Staphylococcus aureus	11	5.023%	0.0843985	weakly positive
240	124741	107631	107402	102	ND	Staphylococcus aureus	25	24.510%	0.200415	weakly positive
109	129662	118314	118295	14	ND	Pseudomonas putida	3	21.429%	0.0231371	weakly positive
689	311	290	24	249	ND	Pseudomonas aeruginosa	36	14.062%	115.756	weakly positive
437	100218	92035	92028	5	ND	Proteus mirabilis	2	40.000%	0.0199565	weakly positive
185	111407	102724	102159	241	ND	Lactobacillus crispatus	46	18.474%	0.4129	weakly positive
692	489	458	20	364	ND	Lactobacillus crispatus	195	53.134%	398.773	weakly positive
721	263	247	162	75	ND	Lactobacillus crispatus	14	18.667%	53.2319	weakly positive
153	166370	151471	151059	289	ND	Klebsiella pneumoniae	5	1.730%	0.0300535	weakly positive
805	140511	129767	129648	107	ND	Klebsiella pneumoniae	45	42.056%	0.32026	weakly positive
260	173249	148486	148402	77	ND	Klebsiella aerogenes	60	77.922%	0.346322	weakly positive
422	158532	144622	83204	11087	ND	Gardnerella vaginalis	39	0.350%	0.246007	weakly positive
86	195622	162415	162375	26	ND	Gardnerella vaginalis	21	80.769%	0.10735	weakly positive
88	190327	160723	160699	17	ND	Gardnerella vaginalis	12	70.588%	0.0630494	weakly positive
102	645	593	576	12	ND	Escherichia coli	4	33.333%	6.20155	weakly positive
119	107045	99601	99573	21	ND	Escherichia coli	12	57.143%	0.112102	weakly positive
140	44159	39122	39057	50	ND	Escherichia coli	35	70.000%	0.79259	weakly positive
206	132167	120495	120402	72	ND	Escherichia coli	59	81.944%	0.446405	weakly positive
24	216230	150226	150097	65	ND	Escherichia coli	36	50.704%	0.166489	weakly positive
360	143914	131844	2337	53831	ND	Escherichia coli	563	0.940%	3.91206	weakly positive
389	142897	128404	128349	42	ND	Escherichia coli	16	37.209%	0.111969	weakly positive
394	143178	129656	129497	139	ND	Escherichia coli	92	66.187%	0.642557	weakly positive
4	163431	145572	145170	362	ND	Escherichia coli	199	54.972%	1.21764	weakly positive
450	135962	123297	120620	2661	ND	Escherichia coli	45	1.691%	0.330975	weakly positive
533	12	10	7	2	ND	Escherichia coli	1	50.000%	83.3333	weakly positive
54	212845	190824	190676	139	ND	Escherichia coli	53	38.129%	0.249007	weakly positive
649	121704	117900	117222	478	ND	Escherichia coli	93	19.255%	0.764149	weakly positive
699	322	298	83	141	ND	Escherichia coli	62	42.759%	192.547	weakly positive
712	272	233	58	163	ND	Escherichia coli	119	73.006%	437.5	weakly positive
722	574	512	477	35	ND	Escherichia coli	35	100.000%	60.9756	weakly positive
758	114708	107513	107459	50	ND	Escherichia coli	39	78.000%	0.339994	weakly positive
767	1294	1230	637	333	ND	Escherichia coli	95	27.859%	73.4158	weakly positive
771	104247	93570	93465	104	ND	Escherichia coli	6	5.769%	0.0575556	weakly positive
774	122821	115661	115641	18	ND	Escherichia coli	11	61.111%	0.0895612	weakly positive
825	87660	80145	80091	11	ND	Escherichia coli	4	36.364%	0.0456308	weakly positive
201	112874	100858	100435	225	ND	Enterococcus faecium	14	6.114%	0.124032	weakly positive
795	29	22	2	19	ND	Enterococcus faecium	3	15.789%	103.448	weakly positive
94	233353	203845	203722	99	ND	Enterococcus faecium	82	81.188%	0.351399	weakly positive
117	230310	213658	211709	814	ND	Enterococcus faecalis	92	10.913%	0.399462	weakly positive
15	75626	57013	56955	44	ND	Enterococcus faecalis	14	31.818%	0.185122	weakly positive
207	108303	98813	98579	94	ND	Enterococcus faecalis	66	70.213%	0.609401	weakly positive
238	79771	72489	72212	215	ND	Enterococcus faecalis	38	17.674%	0.476364	weakly positive
239	127964	108790	108522	223	ND	Enterococcus faecalis	34	15.247%	0.2657	weakly positive
665	69550	63768	63320	446	ND	Enterococcus faecalis	50	11.211%	0.718907	weakly positive
719	550	502	501	1	ND	Enterococcus faecalis	1	100.000%	1.81818	weakly positive
783	128980	114984	114937	47	ND	Enterococcus faecalis	30	63.830%	0.232594	weakly positive
812	568	514	513	1	ND	Enterococcus faecalis	1	100.000%	1.76056	weakly positive
85	127156	109548	109276	254	ND	Enterococcus faecalis	198	77.043%	1.55714	weakly positive
93	226064	202727	202681	40	ND	Enterococcus faecalis	15	37.500%	0.0663529	weakly positive
49	1054	635	614	15	ND	Corynebacterium striatum	9	60.000%	8.5389	weakly positive
765	134294	124611	124392	213	ND	Corynebacterium striatum	165	77.103%	1.22865	weakly positive
87	74420	66019	65990	24	ND	Corynebacterium simulans	8	33.333%	0.107498	weakly positive
421	215443	185970	185748	146	ND	Corynebacterium jeikeium	64	43.537%	0.297062	weakly positive
761	115618	105757	8618	78430	ND	Corynebacterium imitans	404	0.515%	3.49427	weakly positive
488_1	123737	110780	110774	4	ND	Candida tropicalis	1	25.000%	0.00808166	weakly positive
544	126558	117076	117009	62	ND	Candida tropicalis	17	27.419%	0.134326	weakly positive
707	738	703	680	20	ND	Candida tropicalis	10	50.000%	13.5501	weakly positive
810	359	334	281	47	ND	Candida tropicalis	47	100.000%	130.919	weakly positive
337	145618	130904	130840	60	ND	Candida parapsilosis	33	55.000%	0.22662	weakly positive
705	487	467	22	437	ND	Candida glabrata	73	16.705%	149.897	weakly positive
824	119687	106172	106149	20	ND	Candida glabrata	4	20.000%	0.0334205	weakly positive
104	124849	114325	114184	141	ND	Candida albicans	127	90.071%	1.01723	weakly positive
503	12	12	5	7	ND	Candida albicans	2	28.571%	166.667	weakly positive
579	114537	104794	104695	98	ND	Candida albicans	15	15.306%	0.130962	weakly positive
788	159102	146809	131972	583	ND	Acinetobacter junii	102	17.466%	0.641098	weakly positive
28	76917	63100	63057	32	ND	Acinetobacter baumannii	23	67.647%	0.299024	weakly positive
55	184596	158498	158459	25	ND	Acinetobacter baumannii	6	24.000%	0.0325034	weakly positive
57	91127	76761	76748	13	ND	Acinetobacter baumannii	2	15.385%	0.0219474	weakly positive
253	165757	161217	161129	43	ND	Candida glabrata	6	13.953%	0.0361976	weakly positive
346	107437	94932	94899	32	ND	Candida glabrata	16	50.000%	0.148924	weakly positive
539	14	11	10	0	ND	ND				no microbial reads
706	564	525	525	0	ND	ND				no microbial reads
710	21	19	19	0	ND	ND				no microbial reads
724	513	466	466	0	ND	ND				no microbial reads
725	521	479	479	0	ND	ND				no microbial reads
808	643	582	581	1	ND	ND				few microbial reads
809	416	385	385	0	ND	ND				no microbial reads
811	511	444	444	0	ND	ND				no microbial reads
855	123660	109007	108915	75	ND	ND				few microbial reads
859	152025	128139	128116	13	ND	ND				few microbial reads

## Sheet: Table S6
Table S6. Mix-infection detected by nanopore sequencing
SampleName	Organisms detected by nanopore sequencing	Reads	Abundances	RPK	Conformation method
7	Candida glabrata	23455	0.8906	196.21	culture
	Enterococcus faecium	512	0.0194	4.28309	qPCR
8	Streptococcus anginosus	4507	0.2174	34.912	qPCR
	Escherichia coli	2788	0.1345	21.5963	culture
36	Enterococcus faecium	301187	0.8975	684.519	culture
	Enterococcus faecalis	10169	0.0303	23.1115	qPCR
37	Proteus mirabilis	85323	0.7682	672.316	qPCR
	Klebsiella pneumoniae	21865	0.1969	172.289	culture
51	Acinetobacter baumannii	1668	0.1609	13.9367	culture
	Klebsiella pneumoniae	1133	0.1093	9.4666	qPCR
	Escherichia coli	309	0.0298	2.5818	qPCR
53	Corynebacterium jeikeium	8227	0.5424	44.8896	culture
	Candida glabrata	1773	0.1169	9.67415	qPCR
	Staphylococcus haemolyticus	571	0.0377	3.11559	qPCR
59	Klebsiella pneumoniae	19065	0.1623	125.457	qPCR
	Enterococcus faecalis	9996	0.0851	65.7783	qPCR
62	Staphylococcus epidermidis	20031	0.683	165.547	culture
	Enterococcus faecalis	2034	0.0694	16.8101	qPCR
63	Escherichia coli	6860	0.7942	29.248	culture
	Enterococcus faecalis	1700	0.1968	7.24805	culture
66	Candida glabrata	46297	0.9883	267.271	culture
	Acinetobacter baumannii	506	0.0108	2.92112	culture
70	Escherichia coli	2486	0.0734	15.9746	qPCR
	Enterococcus faecalis	220	0.0065	1.41368	qPCR
75	Escherichia coli	64219	0.8075	444.216	culture
	Corynebacterium striatum	3975	0.05	27.4959	qPCR
	Corynebacterium urealyticum	3703	0.0466	25.6144	qPCR
	Corynebacterium jeikeium	613	0.0077	4.24025	qPCR
76	Enterococcus faecalis	43900	0.482	361.023	qPCR
	Enterococcus faecium	36936	0.4055	303.752	culture
	Acinetobacter junii	932	0.0102	7.66454	culture
79	Escherichia coli	89327	0.9925	575.079	culture
	Streptococcus anginosus	407	0.0045	2.62023	qPCR
82	Citrobacter freundii	126783	0.8699	684.67	culture
	Stenotrophomonas maltophilia	2148	0.0147	11.5999	culture
	Salmonella enterica	1205	0.0083	6.50739	qPCR
99	Enterococcus faecium	20812	0.9459	121.213	qPCR
	Staphylococcus haemolyticus	642	0.0292	3.73912	qPCR
	Corynebacterium striatum	253	0.0115	1.47352	qPCR
112	Pseudomonas putida	31218	0.6448	471.692	qPCR
	Candida tropicalis	11071	0.2287	167.279	culture
	Escherichia coli	4353	0.0899	65.7722	qPCR
115	Candida glabrata	41253	0.5454	301.02	qPCR
	Enterococcus faecium	34168	0.4517	249.321	culture
120	Candida tropicalis	96901	0.9881	779.285	culture
	Klebsiella pneumoniae	784	0.008	6.30499	culture
124	Staphylococcus haemolyticus	1446	0.6999	7.82311	qPCR
	Staphylococcus epidermidis	261	0.1263	1.41205	qPCR
131	Gardnerella vaginalis	12555	0.8923	75.5665	qPCR
	Enterococcus faecalis	1270	0.0903	7.64393	qPCR
133	Escherichia coli	120969	0.9522	742.209	culture
	Gardnerella vaginalis	4411	0.0347	27.0638	qPCR
134	Candida albicans	128752	0.9317	822.15	qPCR
	Candida tropicalis	7934	0.0574	50.6628	culture
	Candida glabrata	1158	0.0084	7.39445	qPCR
142	Candida albicans	35841	0.6651	617.618	culture
	Candida glabrata	17977	0.3336	309.783	qPCR
145	Candida albicans	151601	0.9863	863.258	culture
	Candida tropicalis	1765	0.0115	10.0504	qPCR
146	Candida albicans	90497	0.8461	668.077	culture
	Candida glabrata	16147	0.151	119.202	qPCR
159	Enterococcus faecalis	5743	0.7744	25.747	qPCR
	Streptococcus anginosus	1053	0.142	4.72081	culture
163	Proteus mirabilis	6858	0.0953	71.335	culture
	Staphylococcus haemolyticus	937	0.013	9.74641	qPCR
	Enterococcus faecalis	801	0.0111	8.33177	qPCR
	Staphylococcus epidermidis	378	0.0053	3.93185	qPCR
168	Gardnerella vaginalis	13634	0.6382	100.032	qPCR
	Lactobacillus crispatus	1249	0.0585	9.16381	culture
	Enterococcus faecium	648	0.0303	4.75432	qPCR
169	Enterococcus faecalis	45705	0.5153	435.46	culture
	Candida glabrata	36739	0.4142	350.035	qPCR
	Staphylococcus epidermidis	5212	0.0588	49.658	qPCR
171	Streptococcus oralis	2487	0.1072	41.9153	qPCR
	Enterococcus faecalis	223	0.0096	3.75838	culture
173	Enterococcus faecalis	61950	0.6048	475.759	culture
	Candida glabrata	37111	0.3623	285.002	qPCR
	Staphylococcus epidermidis	2078	0.0203	15.9585	qPCR
	Candida albicans	394	0.0039	3.02581	qPCR
175	Enterococcus faecium	30534	0.9526	235.145	culture
	Enterococcus faecalis	533	0.0166	4.10467	qPCR
178	Gardnerella vaginalis	34093	0.7162	284.288	qPCR
	Escherichia coli	12076	0.2537	100.697	qPCR
	Enterococcus faecalis	296	0.0062	2.46823	culture
184	Candida parapsilosis	16903	0.5193	110.836	qPCR
	Enterococcus faecium	15518	0.4768	101.754	culture
186	Gardnerella vaginalis	8371	0.5531	107.961	culture
	Escherichia coli	1990	0.1315	25.6652	qPCR
187	Enterococcus faecium	83921	0.9503	669.002	culture
	Candida parapsilosis	227	0.0026	1.8096	qPCR
194	Escherichia coli	3481	0.7324	29.7621	qPCR
	Klebsiella pneumoniae	1025	0.2157	8.7636	culture
196	Candida tropicalis	58511	0.9689	610.456	culture
	Enterococcus faecium	1613	0.0267	16.8287	qPCR
197	Enterococcus faecalis	65109	0.7534	559.274	qPCR
	Streptococcus oralis	16589	0.192	142.496	culture
	Streptococcus anginosus	528	0.0061	4.53542	qPCR
198	Enterococcus faecium	79507	0.8651	685.01	culture
	Candida parapsilosis	11834	0.1288	101.958	qPCR
200	Escherichia coli	75132	0.9591	816.244	culture
	Enterococcus faecium	2588	0.033	28.1164	qPCR
210	Enterococcus faecium	11856	0.9645	99.6227	culture
	Candida tropicalis	404	0.0329	3.3947	culture
213	Enterococcus faecium	27387	0.5359	297.358	culture
	Candida tropicalis	23237	0.4547	252.299	culture
	Candida albicans	316	0.0062	3.43102	qPCR
220	Enterococcus faecium	41750	0.978	321.902	culture
	Candida albicans	223	0.0052	1.71938	qPCR
221	Gardnerella vaginalis	10205	0.5232	67.9599	qPCR
	Streptococcus anginosus	1113	0.0571	7.412	qPCR
	Corynebacterium jeikeium	222	0.0114	1.4784	qPCR
223	Enterococcus faecium	32132	0.7512	293.443	culture
	Candida parapsilosis	10417	0.2435	95.1324	qPCR
227	Klebsiella pneumoniae	39918	0.6827	472.85	culture
	Candida parapsilosis	2320	0.0397	27.4816	qPCR
229	Corynebacterium striatum	30204	0.759	470.761	culture
	Enterococcus faecium	3152	0.0792	49.1272	qPCR
231	Proteus mirabilis	79856	0.9151	736.72	culture
	Streptococcus anginosus	397	0.0046	3.66256	qPCR
243	Escherichia coli	1250	0.4527	16.8752	culture
	Staphylococcus epidermidis	240	0.0869	3.24005	qPCR
248	Streptococcus anginosus	11844	0.6914	161.387	qPCR
	Escherichia coli	1436	0.0838	19.567	qPCR
	Proteus mirabilis	1115	0.0651	15.193	qPCR
	Enterococcus faecalis	989	0.0577	13.4761	qPCR
	Streptococcus agalactiae	380	0.0222	5.17789	qPCR
252	Corynebacterium striatum	38069	0.7499	471.443	culture
	Enterococcus faecium	3707	0.073	45.9071	qPCR
254	Candida glabrata	159374	0.9974	908.031	culture
	Corynebacterium striatum	298	0.0019	1.69785	qPCR
255	Corynebacterium striatum	51634	0.7672	472.809	culture
	Gardnerella vaginalis	534	0.0079	4.8898	qPCR
256	Escherichia coli	89393	0.9096	700.572	culture
	Gardnerella vaginalis	8102	0.0824	63.4953	qPCR
259	Klebsiella pneumoniae	44286	0.5705	298.538	culture
	Gardnerella vaginalis	22104	0.2848	149.006	qPCR
	Streptococcus mitis	420	0.0054	2.83128	qPCR
	Corynebacterium urealyticum	336	0.0043	2.26502	qPCR
	Klebsiella variicola	321	0.0041	2.1639	qPCR
	Staphylococcus hominis	230	0.003	1.55046	qPCR
264	Escherichia coli	80863	0.5917	508.352	culture
	Staphylococcus aureus	54692	0.4002	343.826	qPCR
	Lactobacillus jensenii	457	0.0033	2.87297	qPCR
265	Citrobacter freundii	105195	0.9696	820.855	culture
	Salmonella enterica	1644	0.0152	12.8284	qPCR
267	Staphylococcus aureus	3636	0.0779	28.4407	culture
	Corynebacterium striatum	387	0.0083	3.0271	qPCR
	Corynebacterium jeikeium	364	0.0078	2.8472	qPCR
269	Candida tropicalis	71202	0.961	711.629	culture
	Candida parapsilosis	2575	0.0348	25.7358	qPCR
275	Corynebacterium striatum	58501	0.5668	444.401	culture
	Pseudomonas putida	35182	0.3409	267.259	qPCR
	Enterococcus faecalis	2515	0.0244	19.1051	qPCR
	Corynebacterium resistens	1118	0.0108	8.49286	qPCR
	Gardnerella vaginalis	689	0.0067	5.23397	qPCR
	Corynebacterium jeikeium	546	0.0053	4.14768	qPCR
277	Pichia guilliermondii	54681	0.7039	523.724	culture
	Pseudomonas putida	18519	0.2384	177.371	qPCR
	Escherichia coli	2671	0.0344	25.5823	qPCR
278	Candida tropicalis	1639	0.3991	14.4354	culture
	Klebsiella pneumoniae	316	0.0769	2.78316	qPCR
	Pseudomonas putida	229	0.0558	2.01691	qPCR
280	Klebsiella pneumoniae	5466	0.2728	138.773	qPCR
	Enterococcus faecalis	4264	0.2128	108.256	culture
	Pseudomonas aeruginosa	3877	0.1935	98.431	qPCR
	Escherichia coli	1316	0.0657	33.4112	qPCR
283	Enterococcus faecalis	450	0.0214	8.50276	culture
	Staphylococcus epidermidis	255	0.0121	4.81823	qPCR
284	Streptococcus anginosus	16551	0.8621	105.89	culture
	Streptococcus agalactiae	1163	0.0606	7.44063	qPCR
287	Escherichia coli	111396	0.9699	778.655	culture
	Gardnerella vaginalis	1365	0.0119	9.54132	qPCR
	Streptococcus anginosus	583	0.0051	4.07516	qPCR
	Lactobacillus crispatus	237	0.0021	1.65662	qPCR
290	Candida tropicalis	92066	0.9921	670.097	culture
	Escherichia coli	267	0.0029	1.94334	qPCR
291	Streptococcus agalactiae	11309	0.4516	88.1642	culture
	Streptococcus anginosus	1204	0.0481	9.3863	qPCR
	Enterococcus faecalis	688	0.0275	5.3636	qPCR
	Lactobacillus jensenii	429	0.0171	3.34446	qPCR
	Gardnerella vaginalis	399	0.0159	3.11058	qPCR
	Staphylococcus haemolyticus	225	0.009	1.75409	qPCR
296	Enterococcus faecalis	77944	0.7869	678.081	culture
	Candida glabrata	19646	0.1983	170.912	qPCR
299	Corynebacterium striatum	30181	0.4862	264.18	culture
	Gardnerella vaginalis	12572	0.2025	110.045	qPCR
305	Candida albicans	14789	0.4664	87.6177	qPCR
	Candida glabrata	11259	0.3551	66.7042	qPCR
	Klebsiella pneumoniae	699	0.022	4.14124	culture
306	Gardnerella vaginalis	86578	0.9639	647.114	qPCR
	Streptococcus anginosus	876	0.0098	6.54753	culture
310	Lactobacillus crispatus	45964	0.4981	288.925	culture
	Enterococcus faecalis	770	0.0083	4.84015	qPCR
	Escherichia coli	536	0.0058	3.36925	qPCR
316	Streptococcus agalactiae	27043	0.4647	189.58	culture
	Escherichia coli	17060	0.2932	119.596	qPCR
	Staphylococcus capitis	4680	0.0804	32.8083	qPCR
	Staphylococcus epidermidis	2099	0.0361	14.7146	qPCR
318	Streptococcus agalactiae	73371	0.4483	336.845	culture
	Lactobacillus crispatus	60785	0.3714	279.063	qPCR
	Staphylococcus haemolyticus	8989	0.0549	41.2684	qPCR
	Streptococcus anginosus	4703	0.0287	21.5914	qPCR
	Escherichia coli	1860	0.0114	8.53924	qPCR
	Enterococcus faecalis	585	0.0036	2.68573	qPCR
319	Enterococcus faecium	106429	0.9793	799.401	culture
	Staphylococcus epidermidis	1738	0.016	13.0543	qPCR
325	Enterococcus faecalis	37354	0.971	521.886	culture
	Candida albicans	203	0.0053	2.83619	qPCR
329	Escherichia coli	2818	0.0509	35.5817	culture
	Klebsiella pneumoniae	1978	0.0357	24.9754	qPCR
	Gardnerella vaginalis	1776	0.0321	22.4248	qPCR
	Streptococcus agalactiae	761	0.0137	9.60883	qPCR
333	Enterococcus faecalis	52400	0.7945	514.563	culture
	Escherichia coli	3535	0.0536	34.7134	qPCR
339	Pseudomonas aeruginosa	40889	0.9643	274.838	culture
	Candida albicans	1326	0.0313	8.91279	qPCR
341	Escherichia coli	5174	0.2541	32.6652	culture
	Enterococcus faecalis	1881	0.0924	11.8754	qPCR
342	Streptococcus anginosus	117632	0.8765	744.917	culture
	Streptococcus agalactiae	4375	0.0326	27.7051	qPCR
	Gardnerella vaginalis	3169	0.0236	20.068	qPCR
	Streptococcus pyogenes	821	0.0061	5.19907	qPCR
	Streptococcus pneumoniae	725	0.0054	4.59114	qPCR
	Streptococcus oralis	622	0.0046	3.93888	qPCR
344	Candida glabrata	124110	0.9258	819.067	culture
	Candida albicans	9645	0.0719	63.6524	culture
347	Gardnerella vaginalis	1273	0.4305	8.42098	qPCR
	Staphylococcus hominis	333	0.1126	2.20282	qPCR
351	Candida glabrata	47937	0.9886	297.079	culture
	Streptococcus agalactiae	496	0.0102	3.07385	qPCR
352	Klebsiella pneumoniae	88731	0.8721	724.199	culture
	Enterococcus faecalis	10135	0.0996	82.7192	qPCR
354	Candida albicans	172673	0.9894	860.379	culture
	Candida tropicalis	1214	0.007	6.04901	qPCR
358	Escherichia coli	74146	0.7384	407.255	culture
	Streptococcus anginosus	4798	0.0478	26.3535	qPCR
	Corynebacterium aurimucosum	686	0.0068	3.76793	qPCR
359	Candida tropicalis	144451	0.9922	704.216	culture
	Escherichia coli	269	0.0019	1.31141	qPCR
363	Escherichia coli	75249	0.9416	777.502	culture
	Gardnerella vaginalis	1877	0.0235	19.3939	qPCR
364	Klebsiella pneumoniae	43642	0.9832	264.595	culture
	Streptococcus agalactiae	346	0.0078	2.09775	qPCR
366	Candida albicans	103350	0.9655	612.815	culture
	Candida glabrata	2857	0.0267	16.9406	qPCR
	Klebsiella pneumoniae	286	0.0027	1.69584	qPCR
367	Candida albicans	93136	0.9736	643.774	culture
	Candida glabrata	1954	0.0204	13.5064	qPCR
	Klebsiella pneumoniae	223	0.0023	1.54142	culture
368	Streptococcus anginosus	87715	0.7124	590.196	qPCR
	Streptococcus agalactiae	5983	0.0486	40.257	qPCR
	Morganella morganii	3460	0.0281	23.2809	qPCR
	Enterococcus faecalis	897	0.0073	6.03553	qPCR
376	Candida parapsilosis	16003	0.5641	121.16	qPCR
	Enterococcus faecium	8988	0.3168	68.0492	culture
	Escherichia coli	2763	0.0974	20.919	qPCR
	Corynebacterium jeikeium	268	0.0095	2.02906	qPCR
377	Candida tropicalis	139087	0.9745	737.846	culture
	Enterococcus faecium	2517	0.0176	13.3525	qPCR
	Candida glabrata	517	0.0036	2.74265	qPCR
378	Enterococcus faecium	6307	0.1161	37.1242	culture
	Escherichia coli	362	0.0067	2.1308	qPCR
	Enterococcus faecalis	255	0.0047	1.50098	qPCR
379	Enterococcus faecium	56393	0.8222	477.038	culture
	Staphylococcus haemolyticus	313	0.0046	2.64772	qPCR
382	Candida tropicalis	88120	0.9811	740.504	culture
	Candida albicans	1068	0.0119	8.97479	qPCR
385	Escherichia coli	89363	0.957	811.064	culture
	Corynebacterium jeikeium	740	0.0079	6.71628	qPCR
393	Staphylococcus aureus	78799	0.9819	462.685	culture
	Escherichia coli	334	0.0042	1.96115	qPCR
395	Candida albicans	77094	0.9538	409.415	qPCR
	Pseudomonas aeruginosa	355	0.0044	1.88526	culture
396	Candida albicans	47117	0.9589	389.583	qPCR
	Candida tropicalis	929	0.0189	7.68137	qPCR
398	Candida tropicalis	8679	0.6636	61.3821	culture
	Enterococcus faecium	4282	0.3274	30.2844	culture
399	Enterococcus faecium	97984	0.7795	675.822	culture
	Corynebacterium striatum	25777	0.2051	177.791	qPCR
400	Candida glabrata	116030	0.9522	662.083	culture
	Candida parapsilosis	5258	0.0432	30.0029	qPCR
	Candida albicans	344	0.0028	1.96291	qPCR
404	Gardnerella vaginalis	23802	0.9079	187.274	culture
	Candida albicans	658	0.0251	5.17715	qPCR
405	Candida albicans	32027	0.9833	196.674	culture
	Enterococcus faecium	317	0.0097	1.94666	qPCR
409	Enterococcus faecium	6600	0.5287	50.2976	culture
	Candida tropicalis	5802	0.4648	44.2162	culture
410	Candida glabrata	105513	0.9904	709.479	culture
	Citrobacter freundii	818	0.0077	5.50031	qPCR
413	Candida albicans	5335	0.074	24.2566	qPCR
	Candida glabrata	1022	0.0142	4.64672	culture
418	Candida albicans	352	0.0059	2.24092	qPCR
	Candida glabrata	236	0.004	1.50244	qPCR
424	Candida tropicalis	101581	0.9891	551.987	culture
	Escherichia coli	556	0.0054	3.02128	qPCR
425	Enterococcus faecium	49057	0.9746	268.739	culture
	Candida glabrata	849	0.0169	4.65091	qPCR
426	Gardnerella vaginalis	36932	0.542	283.136	qPCR
	Escherichia coli	25408	0.3729	194.788	culture
	Enterococcus faecalis	2101	0.0308	16.1071	qPCR
	Morganella morganii	202	0.003	1.54862	qPCR
428	Citrobacter freundii	758	0.5188	5.57304	qPCR
	Pseudomonas aeruginosa	558	0.3819	4.10258	culture
429	Candida albicans	20726	0.8964	189.171	culture
	Enterococcus faecium	2193	0.0949	20.0161	qPCR
434	Enterococcus faecium	524	0.0762	4.38138	qPCR
	Escherichia coli	424	0.0616	3.54524	qPCR
	Proteus mirabilis	369	0.0536	3.08536	qPCR
443	Candida glabrata	58614	0.9615	178.76	qPCR
	Candida albicans	1815	0.0298	5.53536	qPCR
447	Gardnerella vaginalis	52984	0.8545	391.624	qPCR
	Corynebacterium jeikeium	687	0.0111	5.07787	qPCR
448	Candida albicans	12410	0.6376	60.2071	qPCR
	Streptococcus anginosus	1975	0.1015	9.5817	qPCR
	Escherichia coli	720	0.037	3.49308	qPCR
	Staphylococcus epidermidis	566	0.0291	2.74595	qPCR
	Enterococcus faecalis	286	0.0147	1.38753	qPCR
452	Escherichia coli	124030	0.944	800.323	qPCR
	Klebsiella pneumoniae	5681	0.0432	36.6575	culture
459	Lactobacillus jensenii	3675	0.1753	18.4727	culture
	Gardnerella vaginalis	281	0.0134	1.41247	qPCR
461	Escherichia coli	125047	0.9544	802.978	culture
	Salmonella enterica	3893	0.0297	24.9986	qPCR
462	Candida albicans	21589	0.9249	147.527	culture
	Enterococcus faecalis	340	0.0146	2.32337	qPCR
	Streptococcus anginosus	322	0.0138	2.20037	qPCR
464	Escherichia coli	69040	0.9319	754.049	culture
	Klebsiella pneumoniae	867	0.0117	9.4693	qPCR
468	Streptococcus anginosus	2448	0.3957	20.7921	qPCR
	Escherichia coli	388	0.0627	3.29548	culture
469	Candida albicans	4612	0.5718	31.4274	culture
	Candida tropicalis	3096	0.3838	21.097	culture
	Enterococcus faecium	205	0.0254	1.39692	qPCR
472	Escherichia coli	8489	0.9505	58.8492	culture
	Salmonella enterica	312	0.0349	2.16291	qPCR
473	Candida glabrata	135862	0.9112	747.476	culture
	Candida albicans	13160	0.0883	72.4028	qPCR
475	Candida tropicalis	16511	0.8893	321.927	culture
	Escherichia coli	616	0.0332	12.0106	qPCR
	Klebsiella pneumoniae	449	0.0242	8.75448	qPCR
479	Enterococcus faecalis	169787	0.964	908.924	culture
	Candida glabrata	2116	0.012	11.3276	qPCR
481	Candida albicans	4366	0.7528	31.0182	culture
	Enterococcus faecium	1400	0.2414	9.94629	culture
482	Escherichia coli	6595	0.8091	38.5517	qPCR
	Candida albicans	1024	0.1256	5.98589	culture
491	Enterococcus faecium	57187	0.9879	389.337	culture
	Escherichia coli	483	0.0083	3.28833	qPCR
492	Candida albicans	1597	0.145	12.8451	qPCR
	Klebsiella pneumoniae	946	0.0859	7.60891	qPCR
	Staphylococcus epidermidis	712	0.0646	5.72679	qPCR
	Streptococcus anginosus	482	0.0438	3.87684	qPCR
493	Klebsiella pneumoniae	1066	0.6256	7.0312	qPCR
	Gardnerella vaginalis	387	0.2271	2.5526	qPCR
498	Enterococcus faecium	39504	0.9636	597.577	culture
	Candida albicans	1471	0.0359	22.2518	culture
499	Klebsiella pneumoniae	15288	0.7605	159.265	culture
	Salmonella enterica	967	0.0481	10.0739	qPCR
	Morganella morganii	443	0.022	4.61502	qPCR
502	Candida albicans	121502	0.9856	873.92	culture
	Enterococcus faecium	733	0.006	5.27221	qPCR
504	Candida albicans	22949	0.5501	153.253	culture
	Klebsiella pneumoniae	2046	0.0491	13.6631	qPCR
506	Pseudomonas aeruginosa	16582	0.8073	119.655	culture
	Klebsiella pneumoniae	3784	0.1842	27.3051	qPCR
507	Enterococcus faecium	35440	0.7646	402.375	culture
	Candida glabrata	8061	0.1739	91.5222	qPCR
	Candida albicans	2773	0.0598	31.4838	qPCR
508	Candida glabrata	20106	0.7041	104.409	qPCR
	Enterococcus faecium	8327	0.2916	43.2414	culture
511	Candida glabrata	130385	0.9035	698.359	culture
	Candida albicans	13778	0.0955	73.7967	qPCR
512	Escherichia coli	159940	0.9562	829.096	culture
	Salmonella enterica	7183	0.0429	37.2352	qPCR
514	Enterococcus faecium	19621	0.7234	119.839	culture
	Candida albicans	1924	0.0709	11.7512	qPCR
	Candida glabrata	1794	0.0661	10.9572	qPCR
515	Candida glabrata	36174	0.9493	206.438	culture
	Candida tropicalis	1881	0.0494	10.7345	culture
516	Enterococcus faecium	10505	0.6509	67.8109	qPCR
	Candida glabrata	1626	0.1008	10.496	culture
	Candida albicans	1529	0.0947	9.86986	qPCR
518	Klebsiella pneumoniae	47436	0.727	298.7	culture
	Enterococcus faecalis	14877	0.228	93.6792	qPCR
523	Proteus mirabilis	14558	0.1261	89.2122	qPCR
	Escherichia coli	8959	0.0776	54.9012	qPCR
	Citrobacter freundii	3009	0.0261	18.4393	qPCR
	Klebsiella pneumoniae	1654	0.0143	10.1358	qPCR
525	Escherichia coli	105724	0.9439	859.181	culture
	Proteus mirabilis	5555	0.0496	45.1435	qPCR
526	Streptococcus anginosus	1330	0.3367	7.21282	qPCR
	Escherichia coli	850	0.2152	4.60969	culture
534	Streptococcus agalactiae	5129	0.3409	82.424	culture
	Escherichia coli	3965	0.2636	63.7183	qPCR
	Enterococcus faecalis	759	0.0505	12.1973	qPCR
536	Candida glabrata	6573	0.6101	64.0787	culture
	Escherichia coli	2079	0.193	20.2677	qPCR
540	Escherichia coli	61019	0.9498	729.849	culture
	Salmonella enterica	477	0.0074	5.7054	qPCR
545	Klebsiella aerogenes	30061	0.5513	207.859	culture
	Enterococcus faecium	6736	0.1235	46.5766	culture
	Escherichia coli	720	0.0132	4.9785	qPCR
	Acinetobacter baumannii	563	0.0103	3.89291	qPCR
549	Streptococcus agalactiae	4605	0.1856	34.5148	culture
	Gardnerella vaginalis	816	0.0329	6.11598	qPCR
	Streptococcus anginosus	472	0.019	3.53767	qPCR
552	Enterococcus faecium	18572	0.9477	110.54	culture
	Candida glabrata	679	0.0347	4.04138	culture
	Candida albicans	203	0.0104	1.20825	qPCR
553	Enterococcus faecium	17042	0.5127	92.6165	qPCR
	Candida glabrata	16155	0.486	87.7961	culture
554	Staphylococcus haemolyticus	5299	0.4186	25.0098	culture
	Candida glabrata	3788	0.2992	17.8783	qPCR
	Enterococcus faecium	3354	0.265	15.8299	qPCR
557	Enterococcus faecium	1076	0.3756	9.2355	culture
	Candida glabrata	937	0.3271	8.04244	qPCR
	Candida albicans	802	0.2799	6.88371	qPCR
559	Acinetobacter johnsonii	13517	0.2749	158.007	culture
	Acinetobacter baumannii	6994	0.1432	81.7562	qPCR
	Enterococcus faecium	973	0.0199	11.3739	qPCR
564	Candida tropicalis	86740	0.713	577.281	culture
	Candida glabrata	34496	0.2836	229.582	qPCR
565	Escherichia coli	107570	0.9626	856.463	culture
	Gardnerella vaginalis	3826	0.0342	30.4623	qPCR
568	Candida glabrata	106765	0.8765	761.378	qPCR
	Candida tropicalis	7802	0.0641	55.6388	culture
	Candida albicans	5065	0.0416	36.1203	culture
	Enterococcus faecium	1124	0.0092	8.01563	qPCR
570	Candida albicans	34670	0.6448	274.086	culture
	Enterococcus faecium	18832	0.3502	148.878	qPCR
572	Escherichia coli	144363	0.8077	646.724	culture
	Gardnerella vaginalis	26636	0.149	119.325	qPCR
	Candida albicans	353	0.002	1.58139	qPCR
575	Candida glabrata	60241	0.7751	251.527	qPCR
	Candida albicans	629	0.0081	2.62629	culture
576	Candida albicans	119310	0.9179	796.536	culture
	Enterococcus faecium	10353	0.0797	69.1186	qPCR
577	Escherichia coli	106823	0.9499	781.744	culture
	Gardnerella vaginalis	4678	0.0416	34.2342	qPCR
578	Enterococcus faecium	6835	0.6563	29.828	qPCR
	Corynebacterium jeikeium	891	0.0856	3.88833	qPCR
	Escherichia coli	365	0.0351	1.59286	qPCR
583	Escherichia coli	582	0.0411	3.7324	culture
	Klebsiella aerogenes	269	0.019	1.72511	qPCR
595	Proteus mirabilis	81079	0.9457	750.141	culture
	Klebsiella pneumoniae	1196	0.014	11.0654	culture
600	Escherichia coli	112505	0.9802	854.038	culture
	Gardnerella vaginalis	1577	0.0137	11.9712	qPCR
601	Escherichia coli	24857	0.4991	146.697	qPCR
	Klebsiella pneumoniae	23747	0.4769	140.147	culture
	Enterococcus faecium	506	0.0102	2.98624	qPCR
602	Candida tropicalis	62136	0.9455	371.46	culture
	Staphylococcus aureus	2985	0.0454	17.8449	qPCR
606	Escherichia coli	25320	0.5309	445.343	culture
	Klebsiella pneumoniae	10346	0.2169	181.972	qPCR
	Morganella morganii	4066	0.0853	71.5153	qPCR
607	Enterococcus faecium	60234	0.9451	801.357	culture
	Candida albicans	3122	0.049	41.5353	qPCR
610	Candida tropicalis	27927	0.6034	290.048	culture
	Candida parapsilosis	18184	0.3929	188.858	qPCR
611	Candida tropicalis	32855	0.5871	327.313	culture
	Candida parapsilosis	22925	0.4097	228.387	qPCR
613	Enterococcus faecium	53543	0.96	750.27	qPCR
	Candida glabrata	1936	0.0347	27.1281	culture
	Enterococcus hirae	237	0.0043	3.32096	qPCR
615	Enterococcus faecium	60152	0.9472	508.015	culture
	Enterococcus faecalis	2993	0.0471	25.2774	qPCR
	Enterococcus hirae	312	0.0049	2.635	qPCR
619	Klebsiella pneumoniae	1790	0.8569	10.6394	culture
	Candida albicans	250	0.1197	1.48595	qPCR
623	Escherichia coli	11100	0.9523	74.4856	culture
	Klebsiella pneumoniae	268	0.023	1.79839	qPCR
631	Escherichia coli	87313	0.9891	745.532	culture
	Gardnerella vaginalis	705	0.008	6.01972	qPCR
632	Serratia marcescens	3225	0.3089	36.3466	culture
	Enterococcus faecalis	1902	0.1822	21.4361	qPCR
	Klebsiella pneumoniae	420	0.0402	4.73351	qPCR
	Escherichia coli	329	0.0315	3.70792	qPCR
633	Candida parapsilosis	4680	0.3595	30.6752	qPCR
	Enterococcus faecium	570	0.0438	3.73609	qPCR
	Kodamaea ohmeri	278	0.0217	1.82216	culture
636	Enterococcus faecium	25286	0.9661	153.59	culture
	Candida parapsilosis	829	0.0317	5.03544	qPCR
638	Klebsiella pneumoniae	39265	0.939	312.988	culture
	Morganella morganii	1887	0.0451	15.0416	qPCR
641	Escherichia coli	88985	0.8488	656.164	culture
	Gardnerella vaginalis	6991	0.0667	51.5507	qPCR
644	Klebsiella pneumoniae	78789	0.942	722.431	culture
	Candida glabrata	3431	0.041	31.4595	qPCR
	Salmonella enterica	427	0.0051	3.91524	qPCR
	Enterococcus faecium	282	0.0034	2.58571	qPCR
645	Candida parapsilosis	13723	0.3613	96.4852	culture
	Candida albicans	3909	0.1029	27.4838	qPCR
	Candida glabrata	600	0.0158	4.21855	qPCR
646	Citrobacter koseri	29140	0.9342	324.774	culture
	Escherichia coli	809	0.0259	9.01654	qPCR
648	Candida parapsilosis	4982	0.3677	41.089	qPCR
	Enterococcus faecium	539	0.0398	4.4454	culture
653	Klebsiella pneumoniae	22995	0.3509	296.35	culture
	Enterococcus faecalis	18865	0.2879	243.124	culture
	Escherichia coli	4893	0.0747	63.059	qPCR
655	Proteus mirabilis	4421	0.5293	91.7391	culture
	Escherichia coli	1683	0.2015	34.9235	qPCR
	Enterococcus faecalis	579	0.0693	12.0147	qPCR
	Klebsiella pneumoniae	400	0.0479	8.30031	qPCR
	Morganella morganii	207	0.0248	4.29541	qPCR
658	Proteus mirabilis	40048	0.96	511.939	culture
	Escherichia coli	354	0.0085	4.52523	culture
659	Klebsiella pneumoniae	6810	0.1343	104.438	culture
	Enterococcus faecalis	5866	0.1157	89.961	qPCR
	Escherichia coli	5837	0.1151	89.5163	culture
669	Pseudomonas aeruginosa	1035	0.6421	16.6758	culture
	Enterococcus faecalis	540	0.335	8.70042	qPCR
671	Citrobacter koseri	527	0.424	5.22392	culture
	Enterococcus faecalis	385	0.3097	3.81634	qPCR
674	Escherichia coli	15968	0.6852	241.577	culture
	Pseudomonas aeruginosa	6192	0.2657	93.6777	culture
	Klebsiella pneumoniae	1050	0.0451	15.8853	qPCR
675	Klebsiella pneumoniae	66315	0.6081	523.948	culture
	Enterococcus faecalis	24788	0.2273	195.847	qPCR
	Corynebacterium striatum	13124	0.1203	103.691	qPCR
677	Corynebacterium urealyticum	4684	0.4425	142.557	qPCR
	Corynebacterium striatum	2094	0.1978	63.7307	culture
	Candida albicans	895	0.0846	27.2392	qPCR
	Klebsiella pneumoniae	579	0.0547	17.6218	qPCR
678	Gardnerella vaginalis	44833	0.741	280.87	culture
	Lactobacillus jensenii	316	0.0052	1.97968	qPCR
	Escherichia coli	314	0.0052	1.96715	qPCR
681	Enterococcus faecium	42255	0.8269	244.019	culture
	Candida albicans	7617	0.1491	43.9875	qPCR
682	Escherichia coli	113337	0.8968	755.197	culture
	Gardnerella vaginalis	5767	0.0456	38.4272	qPCR
	Streptococcus agalactiae	499	0.004	3.32498	qPCR
684	Candida tropicalis	21609	0.9415	158.242	culture
	Candida albicans	1106	0.0482	8.09918	qPCR
694	Enterococcus faecium	41265	0.9206	705.831	culture
	Corynebacterium urealyticum	230	0.0051	3.93411	qPCR
695	Streptococcus mitis	15040	0.1979	170.779	culture
	Staphylococcus capitis	3597	0.0473	40.8439	qPCR
729	Klebsiella oxytoca	51643	0.7093	561.899	culture
	Escherichia coli	10347	0.1421	112.58	qPCR
	Klebsiella pneumoniae	9666	0.1328	105.17	qPCR
730	Candida albicans	7748	0.8392	60.6673	qPCR
	Corynebacterium striatum	1146	0.1241	8.97324	culture
740	Escherichia coli	52602	0.876	469.12	culture
	Candida tropicalis	861	0.0143	7.67866	qPCR
746	Streptococcus anginosus	8106	0.6247	71.7733	culture
	Streptococcus constellatus	404	0.0311	3.57715	qPCR
	Streptococcus agalactiae	392	0.0302	3.4709	qPCR
748	Candida tropicalis	111178	0.9895	730.324	culture
	Escherichia coli	529	0.0047	3.47498	qPCR
749	Escherichia coli	84412	0.9626	782.071	culture
	Enterococcus faecalis	2919	0.0333	27.0443	qPCR
	Klebsiella pneumoniae	224	0.0026	2.07534	qPCR
752	Enterococcus faecalis	51920	0.5006	370.791	qPCR
	Serratia marcescens	14665	0.1414	104.731	culture
	Klebsiella pneumoniae	13341	0.1286	95.2758	culture
	Escherichia coli	283	0.0027	2.02107	qPCR
756	Streptococcus agalactiae	64824	0.8774	445.587	culture
	Gardnerella vaginalis	613	0.0083	4.21364	qPCR
757	Escherichia coli	26844	0.982	274.279	culture
	Enterococcus faecalis	432	0.0158	4.41397	qPCR
770	Escherichia coli	73678	0.5736	465.803	culture
	Klebsiella pneumoniae	31075	0.2419	196.461	qPCR
773	Escherichia coli	150975	0.9952	856.853	culture
	Streptococcus anginosus	258	0.0017	1.46427	qPCR
775	Escherichia coli	2140	0.3282	14.4075	qPCR
	Candida glabrata	1177	0.1805	7.92411	culture
	Candida albicans	884	0.1356	5.9515	qPCR
776	Candida albicans	500	0.6485	5.38787	culture
	Candida glabrata	267	0.3463	2.87712	culture
780	Candida albicans	66916	0.9511	736.449	culture
	Enterococcus faecium	3262	0.0464	35.9002	culture
781	Candida glabrata	693	0.0058	2.60672	qPCR
	Escherichia coli	366	0.003	1.37671	qPCR
782	Streptococcus anginosus	1956	0.3551	19.0484	qPCR
	Escherichia coli	333	0.0605	3.2429	culture
784	Enterococcus faecalis	97022	0.9329	683.586	culture
	Staphylococcus epidermidis	2520	0.0242	17.7551	qPCR
785	Klebsiella pneumoniae	2245	0.0298	22.719	culture
	Escherichia coli	336	0.0045	3.40026	qPCR
787	Streptococcus agalactiae	5123	0.4446	51.3491	culture
	Enterococcus faecium	2943	0.2554	29.4984	qPCR
	Escherichia coli	2609	0.2264	26.1507	qPCR
790	Staphylococcus epidermidis	2705	0.0703	30.4758	qPCR
	Lactobacillus jensenii	1716	0.0446	19.3333	qPCR
	Staphylococcus haemolyticus	804	0.0209	9.05824	qPCR
	Streptococcus agalactiae	491	0.0128	5.53183	qPCR
	Streptococcus constellatus	264	0.0069	2.97435	qPCR
	Pseudomonas aeruginosa	250	0.0065	2.81662	culture
791	Enterococcus faecium	123308	0.9819	853	culture
	Corynebacterium urealyticum	729	0.0058	5.04296	qPCR
	Candida glabrata	281	0.0022	1.94386	qPCR
	Klebsiella pneumoniae	268	0.0021	1.85393	qPCR
793	Streptococcus anginosus	9601	0.205	65.1534	culture
	Streptococcus agalactiae	989	0.0211	6.71145	qPCR
	Staphylococcus epidermidis	285	0.0061	1.93404	qPCR
796	Candida tropicalis	59595	0.985	395.707	culture
	Escherichia coli	560	0.0093	3.71836	qPCR
800	Enterococcus faecium	88286	0.9966	776.018	culture
	Enterococcus hirae	218	0.0025	1.91618	qPCR
802	Candida albicans	5419	0.6603	30.8879	qPCR
	Candida glabrata	2588	0.3153	14.7514	culture
806	Pseudomonas putida	597	0.0088	5.73906	qPCR
	Acinetobacter junii	382	0.0056	3.67223	culture
814	Enterococcus faecalis	117818	0.9477	845.58	culture
	Corynebacterium urealyticum	1751	0.0141	12.5669	qPCR
815	Candida albicans	7185	0.5937	85.2071	culture
	Enterococcus faecium	935	0.0773	11.0882	culture
818	Escherichia coli	58694	0.9755	440.322	culture
	Gardnerella vaginalis	1072	0.0178	8.04213	qPCR
821	Candida glabrata	73205	0.9167	623.218	culture
	Candida albicans	6580	0.0824	56.0176	culture
822	Enterococcus faecium	55692	0.9709	697.895	culture
	Candida albicans	1300	0.0227	16.2907	qPCR
823	Pseudomonas aeruginosa	27254	0.9581	132.886	culture
	Staphylococcus epidermidis	946	0.0333	4.61254	qPCR
826	Gardnerella vaginalis	3290	0.1256	27.9572	qPCR
	Escherichia coli	397	0.0152	3.37356	qPCR
	Staphylococcus epidermidis	377	0.0144	3.2036	qPCR
829	Staphylococcus haemolyticus	455	0.0571	4.76265	culture
	Escherichia coli	384	0.0482	4.01947	qPCR
831	Streptococcus anginosus	7808	0.2535	82.8734	culture
	Gardnerella vaginalis	585	0.019	6.20914	qPCR
	Acinetobacter baumannii	497	0.0161	5.27511	qPCR
	Streptococcus agalactiae	400	0.013	4.24556	qPCR
837	Enterococcus faecalis	19394	0.4403	197.507	culture
	Escherichia coli	4056	0.0921	41.306	qPCR
	Streptococcus constellatus	1440	0.0327	14.6648	qPCR
	Streptococcus anginosus	464	0.0105	4.72534	qPCR
842	Candida albicans	1792	0.1987	12.0383	qPCR
	Staphylococcus aureus	1169	0.1296	7.85312	culture
	Enterococcus faecium	766	0.0849	5.14584	qPCR
846	Klebsiella pneumoniae	78167	0.9559	775.997	culture
	Enterococcus faecium	863	0.0106	8.56737	qPCR
	Escherichia coli	615	0.0075	6.10537	qPCR
	Gardnerella vaginalis	286	0.0035	2.83925	qPCR
847	Enterococcus faecium	121417	0.9885	789.37	qPCR
	Corynebacterium striatum	909	0.0074	5.9097	culture
	Enterococcus faecalis	222	0.0018	1.44329	qPCR
850	Enterococcus faecium	51526	0.6829	342.593	qPCR
	Candida tropicalis	23717	0.3144	157.693	culture
853	Enterococcus faecium	6053	0.5582	39.3755	culture
	Candida tropicalis	4619	0.426	30.0472	culture
854	Escherichia coli	92879	0.9917	680.437	culture
	Gardnerella vaginalis	528	0.0056	3.86816	qPCR

## Sheet: Table S7
Table S7. Performance testing of NanoAMR using simulation data
E.coli genome used for simulation
Genome assembly	E.coli strain	Assembly software	Genome Size	Number of contigs	Assembly level	Sequencing depth	Sequencing technology	AMR reported	Reference
GCA_013425955.1	2D	Unicycler v. 0.4.8	5363300	6	Complete Genome	100.0x	Illumina HiSeq; Oxford Nanopore	CTX-M-14,NDM-5	Zheng W, Yue M, Zhang J, et al. Journal of Global Antimicrobial Resistance. 2021
GCA_013340785.1	TUM18530	Unicycler Assembly v. 0.4.4	5453908	7	Complete Genome	259x	MiSeq; MinION	CTX-M-55,NDM-5	Ito Y, Aoki K, Ishii Y, et al.Microbial Drug Resistance.2022
GCA_013340805.1	TUM18780	Unicycler Assembly v. 0.4.4	5509516	8	Complete Genome	173x	MiSeq; MinION	CTX-M-55,NDM-5	Ito Y, Aoki K, Ishii Y, et al.Microbial Drug Resistance.2022
GCA_013340825.1	TUM18781	Unicycler Assembly v. 0.4.4	4803721	7	Complete Genome	186x	MiSeq; MinION	NDM-5	Ito Y, Aoki K, Ishii Y, et al.Microbial Drug Resistance.2022
GCA_013374255.1	YJ1	Canu v. 1.8	4955855	2	Complete Genome	441x	GridION; Illumina MiSeq	NDM-5, CTX-M-15,OXA-1	Sugawara Y, Hagiya H, Akeda Y, et al. Journal of Antimicrobial Chemotherapy. 2021
GCA_013374295.2	YJ4	Flye v. 2.5	5138997	5	Complete Genome	158x	MinION; Illumina MiSeq	NDM-5, CTX-M-15	Sugawara Y, Hagiya H, Akeda Y, et al. Journal of Antimicrobial Chemotherapy. 2021
GCA_013374315.1	YJ6	Flye v. 2.6	4715546	2	Complete Genome	589x	GridION; Illumina MiSeq	NDM-5	Sugawara Y, Hagiya H, Akeda Y, et al. Journal of Antimicrobial Chemotherapy. 2021
GCA_019844015.1	NDM_12_14482	Unicycler v. v0.4.8.0	5026935	2	Complete Genome	49.9x	Illumina HiSeq; Oxford Nanopore	NDM-5, CTX-M-15,OXA-1	Manyahi J, Moyo SJ, Kibwana U, et al. Journal of Medical Microbiology. 2022
GCA_019844035.1	NDM_11.16372	Unicyler v. v0.4.8.0	5032831	4	Complete Genome	76.3x	Oxford Nanopore	NDM-5, CTX-M-15,OXA-1	Manyahi J, Moyo SJ, Kibwana U, et al. Journal of Medical Microbiology. 2022
GCA_019843995.1	PC-NDM34	Unicycler v. v0.4.8.0	5186063	7	Complete Genome	53.2x	Oxford Nanopore; Illumina HiSeq	NDM-5	Manyahi J, Moyo SJ, Kibwana U, et al. Journal of Medical Microbiology. 2022
GCA_001513635.1	JJ2434,"SRS1369167"	HGAP 3 (PacBio) v. SEPT-2015	5317099	3	Complete Genome	100.0x	PacBio	CTX-M-15,OXA-1	Johnson TJ, Danzeisen JL, Youmans B, et al. mSphere. 2016
GCA_002967935.2	ESY001	unicycler v. 0.4.8	4879679	2	Complete Genome	106.0x	Illumina HiSeq; Oxford Nanopore MinION	NDM-5	Xiaofeng Hu, Lang Yang, Nian Dong, et al. Microbial Drug Resistance. 2022
GCA_002967975.2	ESY002	unicycler v. 0.4.8	4878739	2	Complete Genome	113.0x	Illumina HiSeq; Oxford Nanopore MinION	NDM-5	Xiaofeng Hu, Lang Yang, Nian Dong, et al. Microbial Drug Resistance. 2022
GCA_002967855.2	ESY003	unicycler v. 0.4.8	4876258	2	Complete Genome	105.0x	Illumina HiSeq; Oxford Nanopore MinION	NDM-5	Xiaofeng Hu, Lang Yang, Nian Dong, et al. Microbial Drug Resistance. 2022
GCA_002967955.2	EJN001	unicycler v. 0.4.8	4848130	2	Complete Genome	102.0x	Illumina HiSeq; Oxford Nanopore MinION	NDM-5	Xiaofeng Hu, Lang Yang, Nian Dong, et al. Microbial Drug Resistance. 2022
GCA_002967885.2	EBJ001	unicycler v. 0.4.8	4854424	2	Complete Genome	117.0x	Illumina HiSeq; Oxford Nanopore MinION	NDM-5	Xiaofeng Hu, Lang Yang, Nian Dong, et al. Microbial Drug Resistance. 2022
GCA_002967875.2	EBJ003	SPAdes v. 3.6.2	5325373	2	Complete Genome	107.0x	Illumina HiSeq; Oxford Nanopore MinION	NDM-5, OXA-1	Xiaofeng Hu, Lang Yang, Nian Dong, et al. Microbial Drug Resistance. 2022
GCA_011769865.1	52148	Microbial Assembly v. SMRT Link v.8	4985581	3	Complete Genome	641.0x	PacBio Sequel	NDM-5,OXA-244	Chudejova K, Kraftova L, Mattioni Marchetti V, et al. Front Microbiol. 2021
AMR gene detection results using simulated data with different genome depth
Simulated genome depth	No. of genomes	No. (%) of genomes detected the exact AMR gene subtype by NanoAMR	No. (%) of genomes detected other AMR gene subtype from the AMR gene family by NanoAMR	No. (%) of genomes detected the exact AMR gene subtype by Resfinder	No. (%) of genomes detected other AMR gene subtype from the AMR gene family by Resfinder
CTX-M-14
3	1	1 (100%)	0 (0%)	0 (0%)	1 (100%)
5	1	1 (100%)	0 (0%)	0 (0%)	1 (100%)
7	1	1 (100%)	0 (0%)	0 (0%)	1 (100%)
10	1	1 (100%)	0 (0%)	0 (0%)	1 (100%)
20	1	1 (100%)	0 (0%)	1 (100%)	0 (0%)
40	1	1 (100%)	0 (0%)	1 (100%)	0 (0%)
CTX-M-15
3	5	2 (40%)	1 (20%)	1 (20%)	4 (80%)
5	5	4 (80%)	1 (20%)	1 (20%)	4 (80%)
7	5	4 (80%)	1 (20%)	1 (20%)	4 (80%)
10	5	4 (80%)	1 (20%)	3 (60%)	2 (40%)
20	5	5 (100%)	0 (0%)	4 (80%)	1 (20%)
40	5	5 (100%)	0 (0%)	4 (80%)	1 (20%)
CTX-M-55
3	2	1 (50%)	0 (0%)	2 (100%)	0 (0%)
5	2	2 (100%)	0 (0%)	2 (100%)	0 (0%)
7	2	2 (100%)	0 (0%)	2 (100%)	0 (0%)
10	2	2 (100%)	0 (0%)	2 (100%)	0 (0%)
20	2	2 (100%)	0 (0%)	2 (100%)	0 (0%)
40	2	2 (100%)	0 (0%)	2 (100%)	0 (0%)
NDM-5
3	17	6 (35.29%)	2 (11.76%)	6 (35.29%)	6 (35.29%)
5	17	8 (47.06%)	5 (29.41%)	10 (58.82%)	4 (23.53%)
7	17	10 (58.82%)	5 (29.41%)	14 (82.35%)	1 (5.88%)
10	17	11 (64.71%)	5 (29.41%)	14 (82.35%)	2 (11.76%)
20	17	16 (94.12%)	1 (5.88%)	17 (100%)	0 (0%)
40	17	17 (100%)	0 (0%)	17 (100%)	0 (0%)
OXA-1
3	5	3 (60%)	0 (0%)	5 (100%)	0 (0%)
5	5	4 (80%)	0 (0%)	5 (100%)	0 (0%)
7	5	4 (80%)	0 (0%)	5 (100%)	0 (0%)
10	5	5 (100%)	0 (0%)	5 (100%)	0 (0%)
20	5	5 (100%)	0 (0%)	5 (100%)	0 (0%)
40	5	5 (100%)	0 (0%)	5 (100%)	0 (0%)
OXA-244
10	1	0 (0%)	1 (100%)	1 (100%)	0 (0%)
20	1	1 (100%)	0 (0%)	1 (100%)	0 (0%)
40	1	1 (100%)	0 (0%)	1 (100%)	0 (0%)

## Sheet: Table S8
Table S8. Antibiotic resistance gene analysis in 374 samples
AST result	Antibiotic resistance gene detection results	No. of sample	Consistency rate
Non-resistant (57)	Negative	25	0.431
	Positive	32
Resistant or mediation (317)	Negative	48	0.7539
	Positive and consistent with phenotype	239
	Positive and but not consistent with phenotype	30

## Sheet: Table S9
Table S9. Beta-lactamase genes detection in Escherichia coli and Klebsiella pneumoniae
Species	Class	No. of samples	No. of samples identified related AMR genes by nanopore	AMR genes detected by nanopore	Consistency rate
E. coli	CR	3	2	blaNDM-1 (1), blaNDM-5 (1)	0.67
E. coli	ESBLs	43	37	CTX-M-14(18),	0.8604
				CTX-M-15(8),
				CTX-M-55(5),
				CTX-M-11(3),
				CTX-M-30(1),
				CTX-M-113(1),
				CTX-M-112(1)
K. pneumoniae	CR	7	7	NDM-5(1),	1
				KPC-50(2),
				KPC-29(1),
				KPC-2(3)
K. pneumoniae	ESBLs	5	5	SHV-182(3),	1
				SHV-2(1),
				CTX-M-90(1),
				CTX-M-14(2)

## Sheet: Table S10
Table S10. Detailed information of AMR genes detected in Escherichia coli and Klebsiella pneumoniae
AMR genes detected in Escherichia coli					AMR genes detected in Klebsiella pneumoniae
SampleID	AMR gene	Reads	Classification		SampleID	ARO_name	Reads	Classification
403	OXA-1	51	BLs		227	OXA-1	35	BLs
313	OXA-1	34	BLs		276	SHV-1	10	BLs
512	OXA-1	23	BLs		374	OXA-10	73	BLs
606	OXA-140	5	BLs		562	OXA-10	40	BLs
107	CTX-M-15	281	ESBLs		594	OXA-1	49	BLs
816	CTX-M-11	218	ESBLs		634	OXA-1	25	BLs
547	CTX-M-55	193	ESBLs		638	OXA-10	22	BLs
635	CTX-M-30	112	ESBLs		644	OXA-1	38	BLs
315	CTX-M-55	96	ESBLs		37	CTX-M-3	36	ESBLs
195	CTX-M-14	83	ESBLs		46	SHV-183	17	ESBLs
818	CTX-M-15	80	ESBLs		46	CTX-M-14	7	ESBLs
647	CTX-M-55	70	ESBLs		144	CTX-M-14	14	ESBLs
385	CTX-M-15	64	ESBLs		151	CTX-M-14	14	ESBLs
403	CTX-M-15	50	ESBLs		227	SHV-106	10	ESBLs
519	CTX-M-55	46	ESBLs		485	CTX-M-14	8	ESBLs
176	CTX-M-14	36	ESBLs		485	SHV-182	7	ESBLs
600	CTX-M-11	35	ESBLs		597	CTX-M-90	3	ESBLs
606	CTX-M-55	35	ESBLs		597	SHV-182	3	ESBLs
95	CTX-M-14	34	ESBLs		630	SHV-182	6	ESBLs
740	CTX-M-11	34	ESBLs		644	CTX-M-15	48	ESBLs
133	CTX-M-55	33	ESBLs		644	SHV-106	11	ESBLs
854	CTX-M-14	32	ESBLs		675	SHV-182	9	ESBLs
565	CTX-M-14	29	ESBLs		698	CTX-M-14	5	ESBLs
477	CTX-M-55	26	ESBLs		794	SHV-2	478	ESBLs
587	CTX-M-14	25	ESBLs		846	SHV-28	11	ESBLs
315	CTX-M-14	24	ESBLs		644	NDM-5	12	MBLs
349	CTX-M-14	20	ESBLs		37	KPC-2	20	SBLs
392	CTX-M-14	18	ESBLs		46	KPC-29	14	SBLs
641	CTX-M-15	17	ESBLs		144	KPC-2	32	SBLs
604	CTX-M-15	16	ESBLs		227	KPC-50	6	SBLs
193	CTX-M-55	12	ESBLs		594	KPC-50	8	SBLs
132	CTX-M-15	10	ESBLs		634	KPC-2	3	SBLs
200	CTX-M-14	10	ESBLs
426	CTX-M-55	10	ESBLs
143	CTX-M-14	9	ESBLs
631	CTX-M-15	9	ESBLs
470	CTX-M-14	9	ESBLs
193	CTX-M-14	8	ESBLs
363	CTX-M-14	8	ESBLs
464	CTX-M-14	8	ESBLs
621	CTX-M-14	8	ESBLs
626	CTX-M-15	7	ESBLs
431	CTX-M-14	6	ESBLs
828	CTX-M-14	6	ESBLs
697	CTX-M-14	6	ESBLs
686	CTX-M-15	5	ESBLs
500	CTX-M-113	5	ESBLs
577	CTX-M-112	4	ESBLs
415	CTX-M-3	3	ESBLs
827	CTX-M-14	3	ESBLs
315	NDM-1	509	MBLs
403	NDM-5	22	MBLs

[truncated: 5 more sheets: Table S11, Table S12, Table S13, Table S14, Table S15]
